# Supplementary material for: Insights into the Chemical Exposome during Pregnancy: A Non-Targeted Analysis of Preterm and Term Births
Source: Environ Sci Technol. 2024 Nov 11;58(47):20883–93. doi: 10.1021/acs.est.4c08534 (PMC11603774; doi:10.1021/acs.est.4c08534)
Supplement: Supplementary file 1 — es4c08534_si_001.xlsx [file es4c08534_si_001.xlsx]

## Sheet: S1 QC standards control
QC-EPA Phthalate Esters Mixture
Average Rt(min)	Average m/z	Solvent	Chemicals	Adduct type	Molecular Formula	Molecular weight (g/mol)	Monoisotopic mass	Mass Accuracy	RT shift (SD, %)	Log10 (Area)-1000 ng/mL	Log10 (Area)-100 ng/mL	Log10 (Area)-200 ng/mL	Log10 (Area)-500 ng/mL	Log10 (Area)-50 ng/mL	slope	intercept	rvalue	pvalue	stderr	intercept_stderr
16.655	312.135	Methanol	Benzyl butyl phthalate	[M+H]+	C19H20O4	312.4	312.136	3.63346	2.416	9.62728	8.74348	9.11064	9.37465	8.48682	0.000657104	8.82545	0.55973	0.326524	0.000561668	0.286671
17.613	390.276	Methanol	Bis(2-ethylhexyl) phthalate	[M+H]+	C24H38O4	390.6	390.277	2.62566	1.402	9.72168	8.84399	9.08567	9.45282	8.32146	0.000832827	8.77698	0.602267	0.28245	0.000637335	0.325291
22.198	278.151	Methanol	Dibutyl phthalate	[M+H]+	C16H22O4	278.34	278.152	3.39468	1.147	7.6574	7.03954	7.09127	7.3522	7.0184	0.000489977	7.05047	0.70574	0.182922	0.000283983	0.144943
14.59	222.088	Methanol	Diethyl phthalate	[M+H]+	C12H14O4	222.24	222.089	3.84501	1.383	8.9675	8.00107	8.36243	8.65016	7.77476	0.000719394	8.08501	0.58827	0.29677	0.00057095	0.291408
12.951	194.057	Methanol	Dimethyl phthalate	[M+H]+	C10H10O4	194.18	194.058	4.29684	1.992	8.60266	7.5874	7.94451	8.26292	7.2671	0.000807459	7.63416	0.599723	0.285039	0.000622031	0.31748
17.613	390.276	Methanol	Di-n-octyl phthalate	[M+H]+	C24H38O4	390.6	390.277	2.62566	1.216	9.72168	8.84399	9.08567	9.45282	8.32146	0.000832827	8.77698	0.602267	0.28245	0.000637335	0.325291
16.597	278.152	Methanol	Dibutyl phthalate	[M-H]-	C16H22O4	278.34	278.152	2.39378	1.035	7.05086	6.02887	6.43179	6.61969	5.8881	0.000745767	6.12793	0.627609	0.257007	0.000534106	0.272603
Analytical Standards Mixture-1
Average Rt(min)	Average m/z	Solvent	Chemicals	Adduct type	Molecular Formula	Molecular weight (g/mol)	Monoisotopic mass	Mass Accuracy	RT shift (SD, %)	Log10 (Area)-1000 ng/mL	Log10 (Area)-100 ng/mL	Log10 (Area)-200 ng/mL	Log10 (Area)-500 ng/mL	Log10 (Area)-50 ng/mL	slope	intercept	rvalue	pvalue	stderr	intercept_stderr
16.429	539.969	Methanol	Chlorfluazuron	[M+H]+	C20H9Cl3F5N3O3	540.6	538.963	2.53718	2.245	8.51594	8.21906	7.87536	7.55414	5.97076	0.00182606	6.94045	0.711331	0.177898	0.00104172	0.53248
8.335	256.014	Methanol	Lamotrigine	[M+H]+	C9H7Cl2N5	256.089	255.007	0.976509	1.138	9.26411	8.97008	8.65628	8.27965	7.38211	0.00150004	7.94643	0.79639	0.106857	0.000657682	0.336178
13.81	237.102	Methanol	Carbamazepine	[M+H]+	C15H12N2O	236.27	236.094	1.98228	2.385	9.96791	9.56931	9.50683	9.28227	8.02791	0.0013264	8.77212	0.696267	0.191523	0.000789459	0.403536
23.121	398.986	Methanol	Ethiprole	[M+H]+	C13H9Cl2F3N4OS	397.2	397.977	3.0327	2.45	8.74915	8.45706	8.28438	7.85034	6.92635	0.00138978	7.5309	0.758668	0.137049	0.000689021	0.352197
1.499	122.073	Methanol	Chlormequat	[M+H]+	C5H13ClN	122.62	121.065	2.70331	2.017	9.04365	8.80085	8.38928	8.16192	6.83134	0.00164009	7.62873	0.736503	0.15579	0.000869677	0.44454
14.754	253.106	Methanol	Trinexapac-ethyl	[M+H]+	C13H16O5	252.26	252.098	3.08172	1.889	9.35198	9.09856	8.87248	8.43272	7.26463	0.00154214	8.02423	0.72676	0.164247	0.00084151	0.430143
13.456	284.053	Methanol	Fosthiazate	[M+H]+	C9H18NO3PS2	283.4	283.045	1.76024	1.451	9.19708	8.77599	8.60173	8.24865	NA	0.00605262	4.2889	0.488177	0.40409	0.0062473	3.19334
15.587	336.031	Methanol	Zoxamide	[M+H]+	C14H16Cl3NO2	336.6	335.023	3.42231	1.235	9.36889	9.14537	8.78481	8.52013	7.42027	0.00147807	8.09214	0.753082	0.141705	0.000745537	0.381086
13.6	475.087	Methanol	Butafenacil	[M+H]+	C20H18ClF3N2O6	474.8	474.078	2.42062	2.179	8.33999	8.02102	7.71155	7.30582	5.95625	0.00177154	6.80083	0.739858	0.152908	0.000930043	0.475397
17	379.123	Methanol	Pyridate	[M+H]+	C19H23ClN2O2S	378.9	378.115	2.74318	1.421	9.59055	9.33728	8.92309	8.66891	7.3882	0.00165521	8.15925	0.747774	0.146172	0.000848517	0.433724
15.748	411.061	Methanol	Metrafenone	[M+H]+	C19H21BrO5	409.3	410.053	3.04092	1.721	9.34551	9.16451	8.78818	8.54088	7.42924	0.00144272	8.1112	0.74149	0.151512	0.000753727	0.385272
14.189	323.987	Methanol	Benodanil	[M+H]+	C13H10INO	323.13	322.979	3.14828	2.934	9.43501	9.1066	9.00737	8.49971	7.52109	0.00143315	8.17509	0.743256	0.150006	0.000744774	0.380695
15.762	346.092	Methanol	Triflumizole	[M+H]+	C15H15ClF3N3O	345.75	345.084	3.23614	1.092	9.86993	9.63048	9.26283	8.95791	7.8749	0.00153357	8.54259	0.763314	0.13321	0.00074936	0.383039
15.3	412.043	Methanol	Carfentrazone-ethyl	[M+H]+	C15H14Cl2F3N3O3	412.2	411.035	1.21347	2.057	8.87705	8.6082	8.26211	7.93284	6.73751	0.00161596	7.47594	0.751602	0.142946	0.000818791	0.418529
12.772	312.133	Methanol	Imazaquin	[M+H]+	C17H17N3O3	311.33	311.125	2.40282	1.651	9.93292	9.5795	9.27038	8.96852	7.73202	0.00165203	8.47551	0.758858	0.136891	0.000818555	0.418409
13.699	732.469	Methanol	Spinosyn A	[M+H]+	C41H65NO10	732	731.457	0.887411	1.239	9.23036	9.04171	8.80163	8.2508	6.52289	0.00187455	7.66464	0.662232	0.223322	0.00122457	0.625944
13.93	746.484	Methanol	Spinosyn D	[M+H]+	C42H67NO10	746	745.476	0.817165	1.026	9.04137	7.93753	8.28743	8.73676	7.65076	0.00133086	7.87429	0.938928	0.000543711	0.000199126	0.120148
15.098	394.975	Methanol	Ethiprole	[M-H]-	C13H9Cl2F3N4OS	397.2	395.983	0.0759541	2.163	8.53972	8.21912	7.8489	7.55639	6.69481	0.00150007	7.20777	0.820872	0.0885219	0.000602554	0.307999
14.906	251.092	Methanol	Trinexapac-ethyl	[M-H]-	C13H16O5	252.26	252.1	0.19913	1.811	7.11852	7.39797	7.22779	7.1585	7.09498	1.89e-05	7.19243	0.600175	0.923429	0.000181329	0.0926876
16.364	334.018	Methanol	Zoxamide	[M-H]-	C14H16Cl3NO2	336.6	335.025	1.37717	2.622	6.92945	6.74377	6.38706	6.02895	NA	0.0049441	2.95886	0.500165	0.39082	0.00494192	2.52609
13.359	310.12	Methanol	Imazaquin	[M-H]-	C17H17N3O3	311.33	311.127	0.51593	2.698	8.65167	8.36944	7.94398	7.64783	6.55303	0.00164767	7.21367	0.784749	0.115933	0.000751348	0.384056
14.358	333.081	Methanol	Diflufenzopyr	[M-H]-	C15H12F2N4O3	334.28	334.088	0.0900682	2.015	8.67949	8.36617	7.94277	7.64196	6.23218	0.00183743	7.08164	0.750482	0.143888	0.000934197	0.47752
Analytical Standards Mixture-2
Average Rt(min)	Average m/z	Solvent	Chemicals	Adduct type	Molecular Formula	Molecular weight (g/mol)	Monoisotopic mass	Mass Accuracy	RT shift (SD, %)	Log10 (Area)-1000 ng/mL	Log10 (Area)-800 ng/mL	Log10 (Area)-500 ng/mL	Log10 (Area)-400 ng/mL	Log10 (Area)-200 ng/mL	Log10 (Area)-50 ng/mL	slope	intercept	rvalue	pvalue	stderr	intercept_stderr
12.813	149.06	Methanol	3,4-Dihydrocoumarin	[M+H]+	C9H8O2	148.15	148.052	1.27466	1.94449	9.17933	9.10455	8.43046	8.83478	8.58315	8.06368	0.00106302	8.18338	0.916256	0.00137758	0.000189737	0.114483
9.851	165.055	Methanol	Trans-P-Coumaric acid	[M+H]+	C9H8O3	164.16	164.047	2.36285	2.85684	7.6377	6.90623	5.26697	6.70794	6.31195	5.71629	0.00169935	5.6656	0.764186	0.0272585	0.000585553	0.353308
6.304	181.072	Methanol	Theophylline	[M+H]+	C7H8N4O2	180.16	180.065	1.98816	0.541216	7.98528	8.10069	6.23183	7.67152	7.3822	6.75531	0.00118758	6.82216	0.653676	0.0787407	0.000561296	0.338673
7.076	185.045	Methanol	Methyl 3,4,5-trihydroxybenzoate	[M+H]+	C8H8O5	184.14	184.037	2.32377	1.20177	7.78802	7.60219	5.84524	7.07694	6.75747	5.98708	0.00169905	6.06391	0.806422	0.0156038	0.000508634	0.306898
13.823	189.142	Methanol	N,N'-Dibutylthiourea	[M+H]+	C9H20N2S	188.33	188.135	1.58611	1.76961	9.83204	9.76271	9.35102	9.50651	9.23914	8.43049	0.00122688	8.74644	0.910739	0.00166109	0.000227126	0.137042
7.656	195.088	Methanol	Caffeine	[M+H]+	C8H10N4O2	194.19	194.08	2.35792	1.11522	9.21508	8.94704	7.75765	8.98104	8.67211	7.90471	0.00102715	8.11706	0.677435	0.0649166	0.000455327	0.274733
15.522	199.17	Methanol	δ-Dodecalactone	[M+H]+	C12H22O2	198.3	198.162	2.10876	2.18307	8.59481	8.51863	8.47519	8.30133	8.05571	7.56276	0.00096444	7.75819	0.915322	0.00142315	0.000173233	0.104525
8.574	254.06	Methanol	Sulfamethoxazole	[M+H]+	C10H11N3O3S	253.28	253.052	2.00741	2.22799	8.64302	9.02582	7.43781	8.80258	8.5111	7.74863	0.000902516	7.97894	0.569135	0.140918	0.00053231	0.321183
15.827	255.16	Methanol	1,6-Hexanediol dimethacrylate	[M+H]+	C14H22O4	254.33	254.152	1.88118	2.15186	10.7396	10.7681	10.8211	10.6206	10.5239	10.2884	0.00043822	10.3982	0.842557	0.00864106	0.000114364	0.0690045
16.527	255.175	Methanol	3-(4-Methylbenzylidene)camphor	[M+H]+	C18H22O	254.37	254.167	1.80269	0.82496	9.74559	9.9804	9.56439	9.48184	9.25056	8.74666	0.0010267	8.9359	0.911169	0.00163774	0.00018954	0.114364
13.729	257.106	Methanol	2,2'-Biquinoline	[M+H]+	C18H12N2	256.3	256.1	4.97847	1.70463	7.35514	7.2524	7.27922	7.30164	7.20318	6.87742	0.000357286	7.03024	0.805319	0.0158578	0.000107377	0.0647886
14.841	263.082	Methanol	Indigo	[M+H]+	C16H10N2O2	262.27	262.074	2.47072	2.60834	8.79246	8.71421	8.31746	8.4586	8.25678	7.7247	0.000984611	7.88417	0.941445	0.000480127	0.000143959	0.0868611
14.2	279.094	Methanol	Triphenylphosphine oxide	[M+H]+	C18H15OP	278.32	148.052	2.3648	2.72728	10.0525	9.9995	9.769	9.69045	9.4568	8.8665	0.00110301	9.08064	0.935448	0.000640317	0.000170148	0.102663
14.848	286.145	Methanol	Piperine	[M+H]+	C17H19NO3	285.34	285.136	2.55116	0.589994	10.2335	10.1599	9.78393	9.91071	9.68384	9.15457	0.000991195	9.32476	0.941356	0.000482305	0.000145043	0.0875153
10.378	296.071	Methanol	N4-Acetylsulfamethoxazole	[M+H]+	C12H13N3O4S	295.32	295.063	2.63451	0.204949	8.6943	9.14174	7.17207	8.75105	8.44602	7.74727	0.00102014	7.88641	0.56068	0.148267	0.00061506	0.371112
7.806	325.192	Methanol	Quinine	[M+H]+	C20H24N2O2	324.43	324.184	2.95211	2.81078	7.48118	7.25243	6.82526	7.24324	6.91027	6.15784	0.00124459	6.31983	0.877329	0.00420077	0.000277927	0.167694
9.166	415.255	Methanol	Nonaethylene glycol	[M+H]+	C18H38O10	422.56	414.246	2.11919	1.20151	10.192	9.96046	9.65953	9.85429	9.54985	8.78552	0.00106089	9.11371	0.874081	0.00453179	0.000240703	0.145235
21.434	431.39	Methanol	Alpha Tocopherol	[M+H]+	C29H50O2	430.71	430.381	3.54669	1.71503	6.7884	6.17954	6.60721	5.95077	5.5088	5.47599	0.00166849	5.24024	0.895286	0.00264975	0.000338942	0.204509
12.918	443.234	Methanol	Rhodamine 6G	[M+H]+	C28H30N2O3	442.54	442.226	2.00797	1.08739	10.7975	10.6732	10.5836	10.51	10.2877	9.76834	0.000923554	9.96955	0.921885	0.00112293	0.000158468	0.0956159
15.393	223.206	Methanol	Farnesol	[M+H]+	C15H26O	222.37	222.198	0.896035	1.25208	7.53317	7.45014	8.02918	7.59686	7.81977	7.72601	-0.000269994	7.81394	-0.540844	0.166318	0.000171422	0.103432
14.247	192.139	Methanol	DEET	[M+H]+	C12H17NO	191.27	191.131	3.01866	1.33268	10.1175	10.0442	9.21959	9.95668	8.75038	7.53047	0.00237669	8.10128	0.844313	0.0344709	0.000754192	0.445389
5.908	205.098	Methanol	Tryptophan CRS	[M+H]+	C11H12N2O2	204.23	204.09	2.87669	0.484939	8.61162	8.51983	7.78741	8.36989	6.9676	6.3993	0.00224831	6.67052	0.884018	0.0193975	0.000594432	0.351042
7.975	279.092	Methanol	Sulfamethazine	[M+H]+	C12H14N4O2S	278.33	278.084	2.90228	1.81063	9.49022	9.4085	8.61635	8.86405	7.87172	6.87542	0.00257264	7.25616	0.923455	0.00856439	0.00053448	0.315638
2.971	112.986	Methanol	Trifluoroacetic acid	[M-H]-	C2HF3O2	114.02	113.993	3.36326	2.18842	8.43537	8.39633	8.23076	8.26226	7.97427	7.74332	0.000688803	7.83505	0.927486	0.00769687	0.000138824	0.0819828
14.387	193.087	Methanol	Butylparaben	[M-H]-	C11H14O3	194.23	194.094	0.725062	2.93731	9.11769	9.03294	8.86867	8.90068	8.47179	7.95768	0.00107838	8.1947	0.884962	0.0190895	0.00028372	0.167551
13.644	161.022	Methanol	4-(Trifluoromethyl)phenol	[M-H]-	C7H5F3O	162.11	162.029	1.17996	1.41656	9.13655	9.04166	8.86713	8.88558	8.42264	7.83671	0.00120517	8.10583	0.88457	0.0192171	0.000317726	0.187633
22.719	163.04	Methanol	Trans-P-Coumaric acid	[M-H]-	C9H8O3	164.16	164.047	0.674681	0.714302	6.05466	6.00412	6.00788	6.02757	5.91145	5.94139	8.45e-05	5.9444	0.670119	0.0690063	3.82e-05	0.023045
12.855	179.058	Methanol	Theophylline	[M-H]-	C7H8N4O2	180.16	180.065	0.949414	2.43172	7.42505	7.43461	7.10965	6.9522	6.7089	6.06127	0.00132753	6.26672	0.941755	0.000472668	0.000193534	0.116774
12.85	430.05	Methanol	Rimsulfuron	[M-H]-	C14H17N5O7S2	431.4	431.057	0.325544	1.42764	8.54051	8.5385	8.21709	8.10619	7.79812	7.14392	0.00132506	7.3843	0.938481	0.000555524	0.000199053	0.120104
7.344	277.077	Methanol	Sulfamethazine	[M-H]-	C12H14N4O2S	278.33	278.084	1.26319	0.184474	6.18679	6.09793	5.91483	5.90475	5.25252	NA	0.00604986	1.58496	0.671175	0.144412	0.00334098	1.97301

## Sheet:  S2 Annotated chemicals
Average RT (min)	Average m/z	Adduct type	Name	Annotation	Best Match	Level	Frequency in Serum (%)	Frequency in Urine (%)	Frequency in preterm birth in serum (%)	Frequency in term birth in serum (%)	Frequency in preterm birth in urine (%)	Frequency in term birth in urine (%)
16.565	315.253	[M+H]+	(+/-)12(13)-DiHOME	Endogenous Metabolites	93.1	2	97	80	93	97	70	84
17.295	313.238	[M-H]-	(+/-)12(13)-DiHOME	Endogenous Metabolites	91.4	2	97	80	87	89	72	79
17.87	313.238	[M-H]-	(+/-)9,10-dihydroxy-12Z-octadecenoic acid	Endogenous Metabolites	93.1	2	90	89	90	95	89	88
17.295	295.228	[M-H]-	(+/-)9-HODE	Endogenous Metabolites	91.5	2	99	100	96	97	97	98
17.295	313.238	[M-H]-	(±)12(13)-DiHOME	Endogenous Metabolites	91.4	2	89	79	87	89	72	79
17.215	295.228	[M-H]-	(±)13-HODE	Endogenous Metabolites	91.7	2	99	100	96	98	97	98
11.944	209.081	[M+H]+	(2E)-3-(3,4-dimethoxyphenyl)prop-2-enoic acid	Endogenous Metabolites; Natural Products; Drugs	91.1	2	53	43	60	49	43	42
16.165	481.27	[M+H]+	(4aS,9aR)-7-[2-(2,3-Dimethoxyphenyl)ethyl]-2-[(4-methoxyphenyl)acetyl]decahydro-6H-pyrido[3,4-d]azepin-6-one	Endogenous Metabolites	99.2	2	61	33	69	56	35	31
17.192	243.196	[M-H]-	(R)-3-Hydroxy myristic acid	Endogenous Metabolites	94.6	2	31	45	33	30	48	44
1.929	191.054	[M-H]-	1,3,4,5-tetrahydroxycyclohexanecarboxylic acid	Natural Products	92.4	2	96	87	97	94	91	80
10.449	367.103	[M-H]-	1,3,5-trihydroxy-4-{[(2E)-3-(3-hydroxy-4-methoxyphenyl)prop-2-enoyl]oxy}cyclohexane-1-carboxylic acid	Endogenous Metabolites; Natural Products; Drugs	93.8	2	11	11	12	8	13	12
9.338	195.088	[M+H]+	1,3,7-trimethyl-2,3,6,7-tetrahydro-1H-purine-2,6-dione	Endogenous Metabolites; Natural Products	98.6	2	92	73	93	91	70	69
7.657	209.068	[M-H]-	1,3,7-Trimethyluric acid	Endogenous Metabolites; Drugs; Personal Care Products	99.1	2	57	29	51	58	29	28
16.32	165.054	[M+H]+	1,4-Cyclohexanedicarboxylic acid	Exogenous Contaminants	90.1	2	97	94	96	95	91	95
6.772	253.18	[M+H]+	1,4-dihydroxy-1,4-dimethyl-7-(propan-2-ylidene)-decahydroazulen-6-one	Endogenous Metabolites; Natural Products; Drugs	94.9	2	99	98	96	98	97	98
11.934	329.269	[M+H]+	1,4-dihydroxyheptadec-16-en-2-yl acetate	Endogenous Metabolites; Natural Products; Drugs	95.4	2	94	62	93	93	70	57
11.198	162.055	[M+H]+	1,5-Isoquinolinediol	Drugs	98	2	96	60	96	94	67	53
7.925	197.067	[M+H]+	1,7-Dimethyluric acid	Endogenous Metabolites	96	2	10	29	15	6	29	28
15.968	337.238	[M+H]+	12-Epileukotriene B4	Endogenous Metabolites	92.6	2	98	99	96	97	97	98
18.888	345.243	[M+H]+	14(S)-HDHA	Endogenous Metabolites	95.1	2	68	65	84	58	64	63
15.968	337.238	[M+H]+	15(S)-HpETE	Endogenous Metabolites	96.6	2	98	99	96	97	97	98
18.669	321.243	[M+H]+	16(R)-HETE	Endogenous Metabolites	90.2	2	14	33	12	15	32	33
17.123	271.228	[M-H]-	16-Hydroxyhexadecanoic acid	Endogenous Metabolites	98	2	5	2	0	4	0	1
13.315	287.164	[M+H]+	16α-Hydroxyestrone	Endogenous Metabolites	92	2	4	27	6	4	24	28
21.017	355.285	[M+H]+	1-Linoleoyl glycerol	Endogenous Metabolites	96.3	2	99	98	93	97	94	93
11.704	174.056	[M-H]-	1-Methoxy-3-carbaldehyde	Exogenous Contaminants; Drugs; Natural Products	90.5	2	17	16	3	2	8	6
5.108	166.073	[M+H]+	1-Methylguanine	Endogenous Metabolites	96.8	2	99	99	96	98	97	98
1.572	168.078	[M-H]-	1-Methylhistidine	Endogenous Metabolites	90.9	2	99	99	97	93	97	98
2.274	137.071	[M+H]+	1-Methylnicotinamide	Endogenous Metabolites	99.3	2	96	68	96	93	64	65
4.833	183.052	[M+H]+	1-Methyluric acid	Endogenous Metabolites	98.1	2	20	30	21	20	29	30
4.094	181.036	[M-H]-	1-Methyluric acid	Endogenous Metabolites	90	2	23	25	21	17	24	22
5.508	167.057	[M+H]+	1-Methylxanthine	Endogenous Metabolites	93.8	2	25	37	30	23	43	33
4.8	165.042	[M-H]-	1-Methylxanthine	Endogenous Metabolites	92.2	2	25	37	21	16	27	23
15.073	214.253	[M+H]+	1-Tetradecylamine	Exogenous Contaminants	93	2	11	13	15	9	10	14
12.742	176.071	[M+H]+	2-(1H-indol-3-yl)acetic acid	Endogenous Metabolites	99.8	2	98	63	96	97	75	53
22.28	172.098	[M-H]-	2-(Acetylamino)hexanoic acid	Drugs	96	2	95	84	93	94	86	79
22.006	302.305	[M+H]+	2,2'-(Tetradecylimino)diethanol	Exogenous Contaminants	99.4	2	58	70	57	57	81	61
14.233	158.154	[M+H]+	2,2,6,6-Tetramethyl-4-piperidinol	Exogenous Contaminants	93.9	1	88	81	87	87	78	82
19.013	303.251	[M+H]+	2,3-dihydroxypropyl 12-methyltrideacanote	Endogenous metabolites	92.5	2	14	7	12	15	10	4
17.401	327.217	[M+H]+	2,3-Dinor-11β-prostaglandin F2α	Endogenous Metabolites	92.9	2	91	43	90	90	45	41
15.032	327.217	[M+H]+	2,3-Dinor-8-epi-prostaglandin F2α	Endogenous Metabolites	93.3	2	90	31	93	87	35	28
11.198	162.055	[M+H]+	2,4-Quinolinediol	Exogenous Contaminants; Drugs	98.3	2	96	60	96	94	67	53
0.348	221.154	[M+H]+	2,6-Di-tert-butyl-1,4-benzoquinone	Endogenous Metabolites	91	2	99	99	96	94	67	53
5.771	161.104	[M+H]+	2-[(butylamino)(imino)methyl]-1-oxohydrazinium-1-olate	Endogenous Metabolites	99.5	2	50	64	96	94	67	53
12.053	203.128	[M+H]+	2-[5-(2-hydroxypropyl)oxolan-2-yl]propanoic acid	Endogenous Metabolites; Natural Products; Drugs	97.5	2	99	99	96	94	67	53
14.295	365.233	[M+H]+	20 β-Dihydrocortisol	Endogenous Metabolites	97.8	2	30	33	27	31	29	34
1.482	110.06	[M+H]+	2-Aminophenol	Exogenous Contaminants	97.5	1	22	33	15	24	40	29
17.602	325.185	[M-H]-	2-Dodecylbenzenesulfonic acid	Exogenous Contaminants; Personal Care Products	93.9	2	99	100	96	98	97	98
14.562	111.008	[M-H]-	2-Furoic acid	Exogenous Contaminants	97.8	2	99	90	96	98	94	85
5.472	168.03	[M-H]-	2-Furoylglycine	Endogenous Metabolites	99.4	2	91	35	93	89	37	33
22.678	123.045	[M-H]-	2-Hydroxybenzyl alcohol	Drugs; Endogenous Metabolites	96.2	2	99	100	96	98	97	98
11.008	196.061	[M+H]+	2-Hydroxyhippuric acid	Endogenous Metabolites	99.9	2	86	40	87	83	43	38
10.824	146.06	[M+H]+	2-Hydroxyquinoline	Exogenous Contaminants; Drugs	98.1	2	82	73	87	86	75	80
16.274	301.18	[M+H]+	2-Methoxyestrone	Endogenous Metabolites	98	2	26	30	27	24	29	28
10.557	207.012	[M-H]-	2-Naphthalenesulfonic acid	Exogenous Contaminants	96.8	2	96	55	96	94	45	58
8.421	134.06	[M+H]+	2-Oxindole	Endogenous Metabolites	98.6	2	83	74	93	89	43	53
15.042	194.097	[M+H]+	2-Phenylindole	Exogenous Contaminants	92.5	1	7	8	12	4	8	7
11.521	211.144	[M+H]+	3-(2-methylpropyl)-octahydropyrrolo[1,2-a]pyrazine-1,4-dione	Endogenous Metabolites; Natural Products; Drugs	98.2	2	98	94	96	97	97	90
4.895	152.071	[M+H]+	3-Acetamidophenol	Drugs	91.8	2	99	99	96	98	97	98
1.654	110.06	[M+H]+	3-Aminophenol	Exogenous Contaminants	98.7	1	22	33	15	24	94	98
12.24	239.092	[M-H]-	3-Carboxy-4-methyl-5-propyl-2-furanpropanoic acid	Endogenous Metabolites	93.8	2	73	25	75	69	35	19
2.424	110.06	[M+H]+	3-Hydroxy-2-methylpyridine	Exogenous Contaminants; Personal Care Products	99.7	2	21	33	96	98	94	98
6.763	154.05	[M+H]+	3-Hydroxyanthranilic acid	Endogenous Metabolites	98.6	2	98	98	96	97	94	98
22.678	123.045	[M-H]-	3-Hydroxybenzyl alcohol	Drugs	97.9	2	99	100	96	98	97	98
12.784	179.071	[M+H]+	3-Methoxycinnamic acid	Endogenous Metabolites	90.4	2	99	99	96	98	97	98
7.461	156.066	[M-H]-	3-Methylcrotonylglycine	Endogenous Metabolites	94.2	2	9	23	6	10	24	22
11.934	351.243	[M+H]+	3-Methylfentanyl	Drugs	97.5	2	99	76	96	95	71	79
22.783	192.066	[M-H]-	3-Methylhippuric acid	Exogenous Contaminants	93.8	2	11	23	9	12	24	22
2.031	170.093	[M+H]+	3-Methylhistidine	Endogenous Metabolites	96.5	2	99	98	51	34	51	52
1.972	168.078	[M-H]-	3-Methylhistidine	Endogenous Metabolites	92.6	2	99	98	51	34	51	52
5.217	167.057	[M+H]+	3-Methylxanthine	Endogenous Metabolites	99.3	2	26	37	51	34	51	52
4.991	165.042	[M-H]-	3-Methylxanthine	Endogenous Metabolites	99.8	2	26	37	21	16	27	23
2.635	138.055	[M+H]+	3-Pyridylacetic acid	Endogenous Metabolites	97.3	2	96	99	96	97	97	98
14.331	201.113	[M-H]-	3-tert-Butyladipic acid	Drugs; Exogenous Contaminants	94.6	2	98	85	93	98	81	84
13.673	189.021	[M+H]+	4-(hydroxymethyl)benzenesulfonic acid	Exogenous Contaminants	95.2	2	1	0	3	10	27	26
22.678	151.04	[M-H]-	4-(Hydroxymethyl)benzoic acid	Drugs	99	2	85	80	3	10	27	26
4.505	146.081	[M+H]+	4-Acetamidobutanoic acid	Endogenous Metabolites	99.6	2	94	94	3	10	27	26
17.8199	325.184	[M-H]-	4-Dodecylbenzenesulfonic acid	Exogenous Contaminants; Personal Care Products	95.9	2	99	100	96	98	97	98
16.708	195.102	[M+H]+	4-Ethoxy ethylbenzoate	Exogenous Contaminants	96.3	2	97	98	96	95	83	90
8.967	123.044	[M+H]+	4-Hydroxybenzaldehyde	Endogenous Metabolites	91.8	2	99	99	96	95	83	90
9.411	121.029	[M-H]-	4-Hydroxybenzaldehyde	Endogenous Metabolites	98.6	2	99	99	96	95	83	90
10.207	123.045	[M-H]-	4-Hydroxybenzylalcohol	Endogenous Metabolites	97.1	2	99	100	96	95	83	90
8.522	134.06	[M+H]+	4-Hydroxyindole	Endogenous Metabolites	97	2	83	74	75	84	72	73
10.238	144.045	[M-H]-	4-Indolecarbaldehyde	Drugs	98.5	2	70	60	63	72	56	60
22.694	163.076	[M+H]+	4-Methoxycinnamaldehyde	Endogenous Metabolites; Natural Products; Drugs; Exogenous Contaminants	98.2	2	99	99	96	98	97	98
12.784	179.071	[M+H]+	4-Methoxycinnamic acid	Endogenous Metabolites; Natural Products; Drugs	95.9	2	99	98	96	98	97	98
10.207	123.045	[M-H]-	4-Methylcatechol	Endogenous Metabolites	98	2	99	100	96	98	97	98
11.027	107.05	[M-H]-	4-Methylphenol	Endogenous Metabolites; Exogenous Contaminants; Drugs; Natural Products	100	2	2	1	0	1	2	0
11.743	138.02	[M-H]-	4-Nitrophenol	Exogenous Contaminants	90.4	1	99	100	96	98	97	98
22.458	245.139	[M+H]+	4-Oxododecanedioic acid	Endogenous Metabolites; Natural Products; Drugs	96.2	2	92	42	96	89	43	41
2.788	128.035	[M-H]-	4-Oxoproline	Endogenous Metabolites	99.9	2	60	49	57	60	48	47
7.763	175.006	[M+H]+	4-Phenolsulfonic acid	Endogenous Metabolites	90.8	2	70	41	72	68	40	41
14.146	165.091	[M+H]+	4-Phenylbutyric acid	Drugs; Endogenous Metabolites	97.2	2	95	98	96	93	97	96
3.32	184.061	[M+H]+	4-Pyridoxic acid	Endogenous Metabolites	99.1	2	99	99	96	98	97	98
0.543	145.05	[M+H]+	5-(hydroxymethyl)-4-methoxy-2,5-dihydrofuran-2-one	Endogenous Metabolites; Natural Products; Drugs	92.4	2	55	50	57	53	56	44
15.968	337.238	[M+H]+	5(S),15(S)-DiHETE	Endogenous Metabolites	92.1	2	98	99	96	97	97	98
12.89	199.097	[M+H]+	5,8-dihydroxy-10-methyl-5,8,9,10-tetrahydro-2H-oxecin-2-one	Endogenous Metabolites; Natural Products; Drugs	90.1	2	90	87	87	90	94	80
8.522	134.06	[M+H]+	5-Hydroxyindole	Endogenous Metabolites	96.9	2	83	74	75	84	72	73
9.975	192.066	[M+H]+	5-Hydroxyindole-3-acetic acid	Endogenous Metabolites	99.3	2	93	60	96	90	54	61
10.016	190.051	[M-H]-	5-Hydroxyindole-3-acetic acid	Endogenous Metabolites	91.9	2	90	36	93	87	37	33
7.383	298.097	[M+H]+	5'-S-Methyl-5'-thioadenosine	Endogenous Metabolites	99.8	2	94	97	93	93	97	96
2.748	229.097	[M+H]+	6-benzyl-4-oxo-1,4-dihydropyridine-3-carboxamide	Endogenous Metabolites; Natural Products; Drugs	91.8	2	30	36	27	31	37	34
8.522	134.06	[M+H]+	6-Methylbenzoxazole	Exogenous Contaminants; Drugs	94.4	2	10	14	96	95	64	61
2.377	137.071	[M+H]+	6-Methylnicotinamide	Endogenous Metabolites	98.9	2	96	68	96	94	70	65
11.283	216.066	[M+H]+	6-Phenoxynicotinic acid	Drugs	99.4	2	62	80	66	65	72	84
23.143	334.165	[M+H]+	6β-Oxycodol N-oxide	Drugs	91.2	2	30	19	36	27	16	20
2.341	327.144	[M+H]+	7-(acetyloxy)-6-hydroxy-2-methyl-10-oxo-3,6,7,8,9,10-hexahydro-2H-oxecin-3-yl (2E)-but-2-enoate	Endogenous Metabolites; Natural Products; Drugs	95.9	2	98	97	96	97	94	98
2.819	166.073	[M+H]+	7-Methylguanine	Endogenous Metabolites	98.6	2	99	99	96	98	97	98
5.288	298.115	[M+H]+	7-Methylguanosine	Endogenous Metabolites	96	2	65	35	75	60	35	34
5.114	167.057	[M+H]+	7-Methylxanthine	Endogenous Metabolites	98.5	2	26	37	30	23	43	33
4.8	165.042	[M-H]-	7-Methylxanthine	Endogenous Metabolites	92.5	2	26	37	21	16	27	23
8.012	146.06	[M+H]+	8-Hydroxyquinoline	Drugs; Endogenous Metabolites; Exogenous Contaminants; Personal Care Products	98.4	2	88	80	63	58	83	76
4.833	183.052	[M+H]+	9-Methyluric acid	Endogenous Metabolites	90.7	2	21	30	21	20	29	30
4.094	181.036	[M-H]-	9-Methyluric acid	Endogenous Metabolites	91.1	2	21	30	27	21	27	23
23.098	161.986	[M-H]-	Acesulfame	Exogenous Contaminants	96.4	2	20	12	24	17	13	11
16.239	198.085	[M+H]+	N-Acetylhistidine	Endogenous Metabolites	90.2	2	80	71	88	77	73	70
2.51	204.123	[M+H]+	Acetyl-L-carnitine	Endogenous Metabolites	97.8	2	93	54	96	89	56	52
4.093	268.104	[M+H]+	Adenosine	Endogenous Metabolites	99.6	2	99	99	96	98	97	98
4.602	330.06	[M+H]+	Adenosine 3'5'-cyclic monophosphate	Endogenous Metabolites	97.6	2	8	30	9	6	29	30
1.201	145.05	[M-H]-	Adipic acid	Exogenous Contaminants	90	2	99	100	96	98	97	98
4.121	137.046	[M+H]+	Allopurinol	Drugs	99.4	2	92	42	96	89	43	41
14.874	250.18	[M+H]+	Alprenolol	Drugs	92.3	2	3	5	6	2	2	6
16.336	291.232	[M+H]+	Androsterone	Endogenous Metabolites	96.6	2	98	91	96	97	94	88
11.825	447.092	[M+H]+	Apigenin 7-O-glucuronide	Endogenous Metabolites	98.4	2	2	9	3	1	13	6
22.626	305.248	[M+H]+	Arachidonic acid	Endogenous Metabolites; Natural Products; Drugs; Exogenous Contaminants; Personal Care Products	94.9	2	49	40	54	45	29	44
15.377	428.256	[M+H]+	Arachidonoyl ethanolamide phosphate	Endogenous Metabolites	99.3	2	97	89	96	95	91	85
12.737	187.098	[M-H]-	Azelaic acid	Exogenous Contaminants	92.8	2	94	64	96	91	67	60
11.825	447.092	[M+H]+	Baicalin	Natural Products	97.5	2	2	9	3	1	13	6
13.216	166.087	[M+H]+	Benzocaine	Drugs	90.6	2	98	92	96	97	91	92
11.93	121.029	[M-H]-	Benzoic acid	Exogenous Contaminants; Endogenous Metabolites; Personal Care Products; Drugs	98.4	2	99	100	84	87	78	88
15.454	183.081	[M+H]+	Benzophenone	Exogenous Contaminants	95.6	2	37	39	15	32	37	38
1.305	118.087	[M+H]+	Betaine	Endogenous Metabolites	99.2	2	99	99	96	98	97	98
14.555	242.285	[M+H]+	Bis(2-ethylhexyl) amine	Exogenous Contaminants	93	2	13	26	15	12	29	23
20.533	371.316	[M+H]+	Bis(2-ethylhexyl)adipate	Exogenous Contaminants; Personal Care Products	91.6	2	99	99	96	98	97	98
16.036	326.233	[M+H]+	Bisoprolol	Drugs, Natural Products	98.4	2	91	56	96	87	62	52
14.901	193.087	[M-H]-	Butylparaben	Exogenous Contaminants; Personal Care Products; Drugs; Natural Products	93.7	2	91	27	90	90	29	25
9.561	195.088	[M+H]+	Caffeine	Endogenous Metabolites	99.5	2	92	73	90	91	81	68
1.138	197.081	[M+H]+	Cantharidin	Endogenous Metabolites	97.1	2	98	97	96	97	97	96
8.393	114.092	[M+H]+	Caprolactam	Endogenous Metabolites	99	2	99	98	96	98	97	98
7.015	109.029	[M-H]-	Catechol	Endogenous Metabolites; Exogenous Contaminants; Personal Care Products	99.8	2	87	96	84	87	78	88
15.491	284.331	[M+H]+	Centrimonium	Personal Care Products; Exogenous Contaminants; Drugs	99.8	2	83	97	96	98	94	98
2.227	104.107	[M+H]+	Choline	Endogenous Metabolites	99.5	2	91	83	93	97	86	80
13.724	255.065	[M+H]+	Chrysin	Endogenous Metabolites; Natural Products; Drugs	91.9	2	4	4	3	4	2	4
13.092	253.05	[M-H]-	Chrysin	Endogenous Metabolites; Natural Products; Drugs	93.6	2	4	4	0	1	2	2
12.603	206.081	[M+H]+	Cinnamoylglycine	Endogenous Metabolites	99.9	2	51	71	54	49	59	76
12.441	325.161	[M+H]+	Citalopram	Drugs	97.4	2	1	7	3	0	8	6
2.585	191.019	[M-H]-	Citric acid	Exogenous Contaminants, Natural Products	95	2	99	100	96	98	97	98
14.393	277.128	[M+H]+	Citroflex	Exogenous Contaminants; Personal Care Products	92.7	2	91	98	96	98	97	98
14.612	363.217	[M+H]+	Cortisol	Drugs; Endogenous Metabolites	93.5	2	97	89	96	98	89	85
14.345	361.201	[M+H]+	Cortisone	Endogenous Metabolites	97.3	2	18	32	12	20	29	33
2.365	132.077	[M+H]+	Creatine	Endogenous Metabolites	99.7	2	87	81	84	86	78	80
11.375	114.066	[M+H]+	Creatinine	Endogenous Metabolites	98.9	2	99	98	96	98	97	98
11.632	211.144	[M+H]+	Cyclo(leucylprolyl)	Drugs	98.9	2	98	95	96	97	97	92
23.971	127.076	[M-H]-	Cyclopentylacetic acid	Drugs	92.8	2	91	48	93	89	45	47
9.491	147.077	[M+H]+	D-(-)-Glutamine	Endogenous Metabolites	97.1	2	99	99	96	97	97	98
2.001	133.014	[M-H]-	D-(+)-Malic acid	Endogenous Metabolites	93.6	2	93	51	93	91	48	50
2.341	343.124	[M+H]+	D-(+)-Maltose	Endogenous Metabolites; Exogenous Contaminants	99.5	2	7	31	6	5	27	30
2.05	130.087	[M+H]+	D-(+)-Pipecolinic acid	Endogenous Metabolites	98.1	2	9	21	96	98	97	98
2.442	116.071	[M+H]+	D-(+)-Proline	Endogenous Metabolites	96.9	2	99	99	96	98	97	98
3.454	130.05	[M+H]+	D-(+)-Pyroglutamic Acid	Endogenous Metabolites	99.2	2	99	99	96	98	97	98
6.912	205.097	[M+H]+	D-(+)-Tryptophan	Endogenous Metabolites; Natural Products; Drugs	99.8	2	94	76	96	91	70	77
6.463	203.082	[M-H]-	D-(+)-Tryptophan	Endogenous Metabolites; Natural Products; Drugs	96.5	2	94	76	93	90	49	40
13.092	253.05	[M-H]-	Daidzein	Endogenous Metabolites; Natural Products; Drugs	98.2	2	7	10	9	7	13	8
2.446	162.113	[M+H]+	D-Carnitine	Endogenous Metabolites	98.7	2	94	55	96	91	56	53
16.739	172.17	[M+H]+	Decanamide	Exogenous Contaminants	98.3	2	99	99	96	97	94	98
14.292	316.249	[M+H]+	Decanoylcarnitine	Endogenous Metabolites	94.3	2	54	33	54	43	32	34
17.42	391.285	[M-H]-	Deoxycholic Acid	Endogenous Metabolites	98.3	2	77	12	87	71	13	11
16.666	367.175	[M+H]+	Diacetoxyscirpenol	Natural Products	96.4	2	4	21	3	5	21	20
16.208	326.378	[M+H]+	Didecyldimethylammonium	Drugs; Personal Care Products; Exogenous Contaminants	99.4	2	74	75	69	75	67	79
16.767	425.223	[M+H]+	Difenoxin	Drugs	99.9	2	0	2	0	0	3	2
2.552	363.253	[M+H]+	Diheptyl phthalate	Exogenous Contaminants	98.1	2	2	1	1	2	2	2
15.103	211.134	[M-H]-	Dihydrojasmonic acid	Natural Products	98.1	2	99	98	96	98	97	96
11.32	242.284	[M+H]+	Dioctylamine	Exogenous Contaminants	90.8	2	12	26	15	10	29	23
15.471	270.316	[M+H]+	Dioctyldimethylammonium chloride	Exogenous Contaminants; Personal Care Products	95.1	2	65	70	57	68	70	68
16.59	170.097	[M+H]+	Diphenylamine	Exogenous Contaminants	98.7	1	99	99	97	99	97	98
12.163	163.133	[M+H]+	Dipropylene glycol dimethyl ether	Exogenous Contaminants	92.6	2	99	99	96	98	97	98
16.81	505.325	[M+H]+	Dipyridamole	Drugs; Exogenous Contaminants;	97.5	2	96	86	93	95	81	89
2.176	175.119	[M+H]+	DL-Arginine	Endogenous Metabolites	98.5	2	99	99	96	98	97	98
11.897	103.04	[M-H]-	DL-beta-Hydroxybutyric acid	Exogenous Contaminants	93.4	2	99	100	96	98	97	98
2.339	162.113	[M+H]+	DL-Carnitine	Endogenous Metabolites	99.2	2	94	56	96	91	56	53
9.491	147.077	[M+H]+	DL-Glutamine	Endogenous Metabolites; Drugs; Personal Care Products; Natural Products	96.4	2	98	98	96	97	97	98
4.001	132.102	[M+H]+	DL-Isoleucine	Endogenous Metabolites	99.9	2	99	98	96	98	97	96
2.062	147.113	[M+H]+	DL-Lysine	Endogenous Metabolites	94.2	2	72	53	72	71	48	55
2.381	144.102	[M+H]+	DL-Stachydrine	Endogenous Metabolites	99.4	2	99	97	96	98	97	95
7.014	205.097	[M+H]+	DL-Tryptophan	Endogenous Metabolites	99.5	2	94	76	96	91	70	77
15.02	160.133	[M+H]+	DL-α-Aminocaprylic acid	Endogenous Metabolites	99.1	2	92	43	90	80	43	41
22.353	329.248	[M+H]+	Docosahexaenoic acid	Endogenous Metabolites	98.7	2	90	70	93	87	67	55
14.125	228.269	[M+H]+	Dodecyltrimethylammonium	Exogenous Contaminants	99.8	1	8	3	16	9	2	6
13.865	300.288	[M+H]+	D-sphingosine	Endogenous Metabolites	91.2	2	99	91	96	97	91	93
15.683	257.101	[M+H]+	Ellagic acid	Drugs, Natural Products	90	2	82	66	93	76	64	66
12.441	324.163	[M+H]+	Escitalopram	Drugs	97.3	2	4	2	6	4	2	1
13.173	271.17	[M+H]+	Estrone	Endogenous Metabolites	94.2	2	13	30	15	12	29	30
21.687	131.035	[M-H]-	Ethylmalonic acid	Exogenous Contaminants; Endogenous Metabolites	95.5	2	61	45	51	64	56	36
16.243	291.232	[M+H]+	Etiocholanolone	Endogenous Metabolites	97.4	2	98	91	96	97	94	89
5.203	338.052	[M+H]+	Famotidine	Drugs	98.3	2	2	4	3	1	5	3
1.728	172.133	[M+H]+	Gabapentin	Drugs	97.9	2	99	99	96	98	97	98
11.825	447.092	[M+H]+	Genistein 4'-O-glucuronide	Endogenous Metabolites	99.8	2	2	9	3	1	13	6
1.656	195.051	[M-H]-	Gluconic acid	Endogenous Metabolites	98.2	2	92	35	93	91	43	35
6.368	131.035	[M-H]-	Glutaric acid	Endogenous Metabolites; Exogenous Contaminants	96.1	2	61	45	51	64	56	36
16.462	448.307	[M-H]-	Glycochenodeoxycholic acid	Endogenous Metabolites	98.6	2	67	11	69	50	5	12
16.558	448.307	[M-H]-	Glycodeoxycholic acid	Endogenous Metabolites	99	2	57	31	69	51	32	28
12.613	175.123	[M+H]+	Gramine	Endogenous Metabolites	99.5	2	99	98	96	98	97	98
13.23	303.087	[M+H]+	Hesperetin	Endogenous Metabolites	91	2	12	20	12	12	27	15
9.377	260.186	[M+H]+	Hexanoylcarnitine	Endogenous Metabolites	99.2	2	50	40	57	45	35	31
8.962	180.066	[M+H]+	Hippuric acid	Endogenous Metabolites	98.9	2	98	96	96	98	97	98
2.039	112.087	[M+H]+	Histamine	Endogenous Metabolites	97.7	2	88	36	91	86	38	35
4.121	137.046	[M+H]+	Hypoxanthine	Endogenous Metabolites	99.5	2	92	42	96	89	43	41
22.579	235.097	[M-H]-	Ibuprofen metabolite B	Drugs	91.5	2	78	22	90	71	29	17
14.085	494.267	[M+H]+	Imatinib	Drugs	92.3	2	40	58	42	38	59	57
17.392	194.097	[M+H]+	Iminostilbene	Exogenous Contaminants	93	2	7	8	12	4	8	7
12.742	176.071	[M+H]+	Indole-3-acetic acid	Endogenous Metabolites; Natural Products	99.2	2	98	67	96	97	75	53
11.44	144.045	[M-H]-	Indole-3-carboxaldehyde	Exogenous Contaminants; Drugs	93.2	2	33	39	36	31	45	33
11.933	206.081	[M+H]+	Indole-3-lactic acid	Endogenous Metabolites	98	2	83	67	84	82	62	68
4.315	269.088	[M+H]+	Inosine	Endogenous Metabolites	97.6	2	35	23	33	35	18	25
19.156	637.494	[M+H]+	Irganox 1098	Exogenous Contaminants	92	2	26	15	27	24	18	12
9.45	195.088	[M+H]+	Isocaffeine	Drugs	97.3	2	92	74	93	91	70	69
1.805	191.019	[M-H]-	Isocitric acid	Endogenous Metabolites	97.2	2	99	100	96	98	94	96
12.613	130.065	[M+H]+	Isoquinoline	Endogenous Metabolites; Exogenous Contaminants	99.6	2	91	44	96	87	48	41
6.767	169.05	[M+H]+	Isovanillic acid	Endogenous Metabolites	98.1	2	84	89	81	83	89	87
6.327	180.087	[M+H]+	Kanosamine	Endogenous Metabolites	90.6	2	97	82	96	98	75	80
16.044	115.04	[M+H]+	Ketoisovaleric acid	Endogenous Metabolites	93.5	2	96	78	96	94	81	76
9.556	190.05	[M+H]+	Kynurenic acid	Endogenous Metabolites	99.4	2	28	29	24	30	29	28
8.656	188.035	[M-H]-	Kynurenic acid	Endogenous Metabolites	92.1	2	30	28	30	30	30	25
2.446	162.113	[M+H]+	L(-)-Carnitine	Endogenous Metabolites	99.6	2	94	55	96	91	56	53
3.207	150.059	[M+H]+	L-(-)-Methionine	Endogenous Metabolites	95.4	2	99	98	96	98	97	98
2.05	130.087	[M+H]+	L(-)-Pipecolinic acid	Endogenous Metabolites	98.5	2	99	99	96	98	97	98
2.326	149.009	[M-H]-	L-(+)-Tartaric acid	Endogenous Metabolites	99.3	2	90	44	93	87	40	44
16.597	288.253	[M+H]+	Lauryl diethanolamide	Exogenous Contaminants	95.5	2	92	95	90	91	91	96
14.071	274.274	[M+H]+	Lauryl diethanolamine	Exogenous Contaminants	98.3	2	97	100	93	97	97	98
22.414	265.148	[M-H]-	Lauryl sulfate	Exogenous Contaminants	99.4	2	98	100	96	97	97	98
4.232	132.102	[M+H]+	Leucine	Endogenous Metabolites	96.7	2	99	97	96	98	97	96
15.307	777.694	[M+H]+	Levothyroxine	Endogenous Metabolites; Drugs	95.1	2	83	9	87	79	10	7
14.722	775.679	[M-H]-	Levothyroxine	Endogenous Metabolites; Drugs	96	2	75	10	87	68	13	8
9.491	147.077	[M+H]+	L-Glutamine	Endogenous Metabolites	97.4	2	98	99	96	97	97	98
2.251	156.077	[M+H]+	L-Histidine	Endogenous Metabolites	99.4	2	99	100	96	98	97	98
1.822	154.062	[M-H]-	L-Histidine	Endogenous Metabolites	99.8	2	12	22	9	13	29	17
1.631	181.071	[M-H]-	L-Iditol	Endogenous Metabolites	93.5	2	91	35	93	89	37	33
4.009	132.102	[M+H]+	L-Isoleucine	Endogenous Metabolites; Exogenous Contaminants; Natural Products; Drugs	98.7	2	99	97	96	98	97	96
4.936	209.092	[M+H]+	L-Kynurenine	Endogenous Metabolites	96.7	2	93	42	96	89	43	41
2.062	147.113	[M+H]+	L-Lysine	Endogenous Metabolites; Exogenous Contaminants; Personal Care Products; Drugs; Natural Products	94.6	2	72	54	72	71	48	55
3.065	166.054	[M+H]+	L-Methionine sulfoxide	Endogenous Metabolites	97.3	2	97	61	96	95	62	58
4.458	132.102	[M+H]+	L-Norleucine	Endogenous Metabolites	99.8	2	99	98	96	98	97	96
5.409	166.087	[M+H]+	L-Phenylalanine	Endogenous Metabolites	99.5	2	98	93	96	97	91	92
4.97	164.071	[M-H]-	L-Phenylalanine	Endogenous Metabolites	95.7	2	91	35	84	71	35	24
3.454	130.05	[M+H]+	L-Pyroglutamic acid	Endogenous Metabolites	99.2	2	99	99	97	99	97	98
7.014	205.097	[M+H]+	L-Tryptophan	Endogenous Metabolites	98.6	2	94	76	96	91	70	77
3.907	182.081	[M+H]+	L-Tyrosine	Endogenous Metabolites; Exogenous Contaminants; Drugs; Natural Products	99.3	2	97	75	96	95	78	71
3.498	129.019	[M-H]-	Mesaconic acid	Endogenous Metabolites	91.4	2	96	71	96	94	67	71
6.763	154.05	[M+H]+	Mesalamine	Drugs	91.7	2	16	14	15	16	13	14
3.207	150.059	[M+H]+	Methionine	Endogenous Metabolites	92.5	2	99	99	96	98	97	98
3.065	166.054	[M+H]+	Methionine sulfoxide	Endogenous Metabolites	95.6	2	97	60	96	93	59	60
13.9	299.149	[M+H]+	Methyl 2-(1,3,5-trihydroxy-4a-methyl-8-oxo-decahydronaphthalen-2-yl)prop-2-enoate	Endogenous Metabolites; Natural Products; Drugs	96.5	2	88	50	87	86	51	47
15.775	263.085	[M+H]+	Methyl 2-(2-anilino-5-methyl-1,3-thiazol-4-yl)acetate	Drugs	99.5	2	40	5	42	38	5	5
11.168	194.081	[M+H]+	Methyl 2-(benzoylamino)acetate	Exogenous Contaminants; Drugs	98.9	2	82	50	87	83	54	44
7.328	297.17	[M+H]+	Methyl 2-[4-ethenyl-2,6-dihydroxy-3-(3-hydroxyprop-1-en-2-yl)-4-methylcyclohexyl]prop-2-enoate	Endogenous Metabolites; Natural Products; Drugs	99.4	2	95	72	97	93	59	79
8.054	189.076	[M+H]+	Methyl 3,4,5-trihydroxycyclohex-1-ene-1-carboxylate	Endogenous Metabolites; Natural Products; Drugs	91.3	2	77	42	78	75	43	41
11.068	194.081	[M+H]+	Methylhippuric acid	Endogenous Metabolites	99.5	2	82	50	87	83	54	44
3.104	117.019	[M-H]-	Methylmalonic acid	Endogenous Metabolites	90.6	2	82	50	93	72	48	34
6.368	131.035	[M-H]-	Methylsuccinic acid	Endogenous Metabolites	97.1	2	60	45	97	89	43	41
23.014	357.3	[M+H]+	Monoolein	Natural Products; Drugs; Personal Care Products	97.6	2	97	71	96	95	67	71
15.205	258.278	[M+H]+	Myristamine oxide	Exogenous Contaminants; Personal Care Products	90.3	2	99	98	57	72	59	71
16.117	323.139	[M+H]+	N-(p-Coumaroyl) serotonin	Endogenous Metabolites; Natural Products; Drugs	94.2	2	37	24	36	36	16	14
21.075	256.264	[M+H]+	N,N-Diethyldodecanamide	Exogenous Contaminants	96.3	2	99	99	96	98	97	98
14.491	202.216	[M+H]+	N,N-Dimethyldecylamine N-oxide	Exogenous Contaminants; Personal Care Products	94.2	1	98	96	75	53	37	26
14.291	232.047	[M-H]-	N1-(4H-1,2,4-triazol-4-yl)-4-nitrobenzamide	Drugs	98.6	2	47	26	42	35	25	19
5.288	298.115	[M+H]+	N2-Methylguanosine	Endogenous Metabolites	95.6	2	84	41	87	80	40	41
2.331	203.151	[M+H]+	N3,N4-Dimethyl-L-arginine	Endogenous Metabolites	93.2	2	99	99	96	98	97	98
5.818	286.104	[M+H]+	N4-Acetylcytidine	Endogenous Metabolites	99.7	2	39	35	33	22	32	28
2.058	189.16	[M+H]+	N6,N6,N6-Trimethyl-L-lysine	Endogenous Metabolites	98.8	2	32	47	30	32	43	49
5.73	282.12	[M+H]+	N6-Me-Adenosine	Endogenous Metabolites	99.2	2	92	43	96	84	43	41
14.874	250.18	[M+H]+	N-Desmethyltramadol	Drugs	98.8	2	4	5	6	2	2	6
14.843	256.3	[M+H]+	N-Methyldioctylamine	Exogenous Contaminants	91.3	2	13	27	15	10	29	23
2.075	126.103	[M+H]+	N-Methylhistamine	Endogenous Metabolites	97.1	2	26	30	33	22	32	27
2.274	137.071	[M+H]+	N-Methylnicotinamide	Endogenous Metabolites	95.6	2	96	67	96	94	70	65
10.548	186.222	[M+H]+	Nonyltrimethylammonium	Exogenous Contaminants	93.5	2	1	0	0	1	0	0
9.199	265.119	[M+H]+	N-Phenylacetylglutamine	Endogenous Metabolites	99	2	17	24	9	20	32	19
8.57	263.103	[M-H]-	N-Phenylacetylglutamine	Endogenous Metabolites	95.9	2	17	24	12	6	29	30
21.821	325.181	[M-H]-	Octabenzone	Exogenous Contaminants; Personal Care Products	93.8	2	99	100	96	98	97	98
14.649	270.316	[M+H]+	Octadecanamine	Exogenous Contaminants; Personal Care Products	95.3	2	66	70	57	68	70	68
21.408	282.279	[M+H]+	Oleamide	Endogenous Metabolites	96.3	2	79	73	84	75	75	70
20.814	455.353	[M-H]-	Oleanolic acid	Personal Care Products	93.5	1	34	4	9	8	2.7	0
19.395	257.248	[M+H]+	Palmitic Acid	Endogenous Metabolites	95.5	2	60	50	54	61	54	48
16.676	400.342	[M+H]+	Palmitoylcarnitine	Endogenous Metabolites; Personal Care Products	99.8	2	89	36	94	85	35	36
4.795	152.071	[M+H]+	Paracetamol	Drugs	99.3	2	99	99	96	98	97	98
7.061	181.072	[M+H]+	Paraxanthine	Endogenous Metabolites	99.4	2	99	98	96	98	97	96
7.74	165.055	[M+H]+	p-Coumaric acid	Endogenous Metabolites, Natural Products	96.7	2	97	94	93	90	97	96
13.865	189.021	[M+H]+	p-Cresylfulfate	Endogenous Metabolites	95.2	2	27	31	30	28	29	31
11.65	459.28	[M+H]+	PEG (polyethylene glycol) n10	Exogenous Contaminants, Drugs, Personal Care Products	98.7	2	61	31	63	50	32	22
12.43	591.359	[M+H]+	PEG (polyethylene glycol) n13	Exogenous Contaminants, Drugs, Personal Care Products	99.2	2	15	2	15	15	2	1
6.975	239.149	[M+H]+	PEG (polyethylene glycol) n5	Exogenous Contaminants, Drugs, Personal Care Products	99.5	2	99	99	96	98	97	98
8.029	283.175	[M+H]+	PEG (polyethylene glycol) n6	Exogenous Contaminants, Drugs, Personal Care Products	99.8	2	99	99	96	98	97	98
16.424	711.489	[M+H]+	PEG (polyethylene glycol) Diethylhexanoate n10	Exogenous Contaminants, Drugs, Personal Care Products	97.7	2	3	0	0	5	0	0
16.2	755.515	[M+H]+	PEG (polyethylene glycol) Diethylhexanoate n11	Exogenous Contaminants, Drugs, Personal Care Products	96.1	2	4	4	6	2	0	6
10.386	799.542	[M+H]+	PEG (polyethylene glycol) Diethylhexanoate n12	Exogenous Contaminants, Drugs, Personal Care Products	97.5	2	41	11	51	36	8	12
14.657	447.332	[M+H]+	PEG (polyethylene glycol) Diethylhexanoate n4	Exogenous Contaminants, Drugs, Personal Care Products	96	2	14	12	21	10	16	9
6.975	491.358	[M+H]+	PEG (polyethylene glycol) Diethylhexanoate n5	Exogenous Contaminants, Drugs, Personal Care Products	90.8	2	1	0	3	4	21	22
15.334	535.384	[M+H]+	PEG (polyethylene glycol) Diethylhexanoate n6	Exogenous Contaminants, Drugs, Personal Care Products	92.2	2	3	36	3	2	16	17
11.088	579.411	[M+H]+	PEG (polyethylene glycol) Diethylhexanoate n7	Exogenous Contaminants, Drugs, Personal Care Products	94.9	2	61	45	54	63	45	44
22.396	623.437	[M+H]+	PEG (polyethylene glycol) Diethylhexanoate n8	Exogenous Contaminants, Drugs, Personal Care Products	99.1	2	1	0	0	1	0	0
14.672	667.463	[M+H]+	PEG (polyethylene glycol) Diethylhexanoate n9	Exogenous Contaminants, Drugs, Personal Care Products	92.2	2	1	0	0	1	0	0
12.014	503.306	[M+H]+	PEG (polyethylene glycol) n11	Exogenous Contaminants, Drugs, Personal Care Products	99.3	2	93	56	96	90	54	55
9.012	547.333	[M+H]+	PEG (polyethylene glycol) n12	Exogenous Contaminants, Drugs, Personal Care Products	93.4	2	83	38	84	80	40	36
8.933	327.202	[M+H]+	PEG (polyethylene glycol) n7	Exogenous Contaminants, Drugs, Personal Care Products	99.8	2	99	99	96	98	97	98
9.667	371.228	[M+H]+	PEG (polyethylene glycol) n8	Exogenous Contaminants, Drugs, Personal Care Products	99.8	2	99	90	96	98	94	96
10.017	194.081	[M+H]+	Phenylacetylglycine	Endogenous Metabolites	98.8	2	39	54	27	45	65	51
9.626	192.066	[M-H]-	Phenylacetylglycine	Endogenous Metabolites	93.1	2	39	54	48	52	51	52
9.503	159.066	[M-H]-	Pimelic acid	Endogenous Metabolites	99	2	78	33	76	60	35	29
2.05	130.087	[M+H]+	Pipecolic acid	Endogenous Metabolites	99.2	2	99	99	96	98	97	98
16.268	286.144	[M+H]+	Piperine	Endogenous Metabolites; Natural Products	99.2	2	3	4	3	3	1	3
4.683	148.04	[M+H]+	Piperonylonitrile	Endogenous Metabolites	92.1	2	57	69	45	61	67	68
22.55	595.478	[M+H]+	Poly THF n8	Exogenous Contaminants	96.7	2	1	3	3	0	2	3
14.885	317.248	[M+H]+	Pregnenolone	Endogenous Metabolites	93.5	2	56	41	57	45	40	32
17.201	315.232	[M+H]+	Progesterone	Endogenous Metabolites; Drugs	99	2	6	30	6	6	27	30
2.442	116.071	[M+H]+	Proline	Endogenous Metabolites	99.8	2	99	99	96	98	97	98
16.286	342.077	[M+H]+	Propiconazole	Exogenous Contaminants	92.3	1	1	3	24	16	5	1
3.429	218.139	[M+H]+	Propionylcarnitine	Endogenous Metabolites	98.6	2	48	50	57	42	54	46
12.339	125.024	[M-H]-	Pyrogallol	Personal Care Products	90.1	2	76	40	96	90	48	47
5.211	315.149	[M+H]+	Ranitidine	Drugs	98.5	2	4	11	3	4	13	9
12.878	314.304	[M+H]+	R-palmitoyl-(2-methyl)ethanolamide	Endogenous Metabolites	96.4	2	46	30	39	47	35	25
22.678	181.991	[M-H]-	Saccharin	Drugs; Exogenous Contaminants; Personal Care Products	99.9	2	25	20	30	21	21	19
15.8174	280.183	[M+H]+	Sibutramine	Drugs	95.7	2	83	45	85	81	51	41
14.053	503.244	[M+H]+	Sildenafil analogue	Drugs	93.7	2	0	1	0	0	0	1
6.241	231.171	[M+H]+	tert-Butyl N-[1-(aminocarbonyl)-3-methylbutyl]carbamate	Drugs	95	2	48	44	45	48	40	46
19.118	367.158	[M-H]-	Testosterone sulfate	Drugs; Endogenous Metabolites	95.1	2	90	36	93	86	37	34
14.684	365.233	[M+H]+	Tetrahydrocortisone	Endogenous Metabolites	95.7	2	80	60	87	75	59	58
6.427	181.072	[M+H]+	Theobromine	Endogenous Metabolites	98.9	2	99	98	97	99	97	97
8.06	181.072	[M+H]+	Theophylline	Endogenous Metabolites; Drugs	98.4	2	98	97	96	98	97	96
9.616	202.044	[M+H]+	Thiabendazole	Drugs; Exogenous Contaminants	95.1	2	87	19	87	84	21	15
14.975	280.191	[M+H]+	Tramadol N-Oxide	Drugs	99.5	2	81	33	81	79	32	33
7.2	188.071	[M+H]+	trans-3-Indoleacrylic acid	Endogenous Metabolites	93.7	2	94	56	96	91	56	55
16.976	267.172	[M+H]+	Tributyl phosphate / Triisobutyl phosphate	Exogenous Contaminants	99.5	1	95	97	96	93	89	98
10.216	186.222	[M+H]+	Tributylamine	Exogenous Contaminants; Personal Care Products	96.3	1	3	0	3	4	8	3
18.237	403.306	[M+H]+	Triethyleneglycol bis(2-ethylhexanoate)	Exogenous Contaminants	99	2	98	99	93	98	97	98
17.576	267.172	[M+H]+	Triisobutyl phosphate / Tributyl phosphate	Exogenous Contaminants	99	1	95	97	96	97	94	98
1.662	192.16	[M+H]+	Triisopropanolamine	Exogenous Contaminants; Personal Care Products	96.6	1	7	6	66	49	29	25
15.704	279.094	[M+H]+	Triphenylphosphine oxide	Exogenous Contaminants	90.7	2	99	99	96	98	97	98
3.2	169.036	[M+H]+	Uric acid	Endogenous Metabolites	99.2	2	50	35	60	43	37	33
10.954	153.055	[M+H]+	Vanillin	Endogenous Metabolites; Exogenous Contaminants; Personal Care Products	99	2	93	97	93	94	94	95
9.564	151.04	[M-H]-	Vanillin	Endogenous Metabolites; Exogenous Contaminants; Personal Care Products	98.3	2	93	97	93	91	91	85
8.701	206.045	[M+H]+	Xanthurenic acid	Endogenous Metabolites	99.3	2	20	32	33	15	35	30
7.458	281.113	[M+H]+	α-Aspartylphenylalanine	Endogenous Metabolites	97.7	2	92	42	96	86	43	41
10.804	196.061	[M+H]+	α-Hydroxyhippuric acid	Endogenous Metabolites	99.8	2	86	40	87	83	43	38
2.075	126.103	[M+H]+	α-Methylhistamine	Endogenous Metabolites	97.3	2	26	29	33	21	32	26
9.949	193.035	[M-H]-	β-D-Glucopyranuronic acid	Endogenous Metabolites	97.5	2	8	23	6	8	24	22

## Sheet: S3 Confirmed chemicals
Compounds	Molecular Formula	Adduct type	Aevrage RT (Min)	MS1 (m/z)	MS2 (m/z)	HCD (V)	If confirmed
Triisobutyl phosphate	C12H27O4P	[M+H]+	16.78	267.1720	98.9841, 155.0467, 211.1093	10	YES
Triisopropanolamine	C9H21NO3	[M+H]+	1.66	192.159	98.0964, 156.1382, 174.1488	20	YES
Tributylamine	C12H27N	[M+H]+	10.23	186.222	57.0698, 74.0964, 130.1590	45	YES
Diphenylamine	C12H11N	[M+H]+	15.79	170.096	92.0493, 93.0571	10	YES
4-Nitrophenol	C6H5NO3	[M-H]-	11.73	138.02	108.022	40	YES
3-Aminophenol	C6H7NO	[M+H]+	1.65	110.0600	65.0386, 93.0334	50	YES
2,2,6,6-Tetramethyl-4-piperidinol	C9H19NO	[M+H]+	1.61	158.154	58.0651, 85.0647, 123.1168	10	YES
Tributyl phosphate	C12H27O4P	[M+H]+	16.98	267.1720	98.9841, 116.9947	10	YES
Propiconazole	C15H17Cl2N3O2	[M+H]+	16.37	342.077	69.0699,158.9762, 204.9817	30	YES
Dodecyltrimethylammonium chloride	C15H34N	[M+H]+	14.14	228.268	60.0807	40	YES
N,N-Dimethyldecylamine oxide	C12H27NO	[M+H]+	13.5	202.216	58.0651, 62.0600	30	YES
2-Aminophenol	C6H7NO	[M+H]+	1.71	110.0600	65.0386, 83.0604, 93.0447	50	YES
Triethyl phosphate	C6H15O4P	[M+H]+	11.81	183.078	98.9841, 127.0154	10	NO
Diethanolamine	C4H11NO2	[M+H]+	1.4	106.086	70.0651, 88.0756, 106.0862	30	NO
4-Aminophenol	C6H7NO	[M+H]+	1.79	110.06	65.0385, 93.0334, 110.0600	70	NO
(-)-Strychnine	C21H22N2O2	[M+H]+	5.83	335.175	156.0807, 184.0756	70	NO
Oleanolic acid	C30H48O3	[M-H]-	16.96	455.353	439.3571, 191.1794	70	NO
2,2,6,6-Tetramethyl-1-piperidinol (TEMPO)	C9H18NO	[M+H]+	13.87	157.146	125.1324, 142.1226	10	NO
3-Aminosalicylic acid	C7H7NO3	[M+H]+	2.55	154.05	108.0444, 126.0550, 136.0393	60	NO
Oxybenzone	C14H12O3	[M+H]+	15.29	229.086	105.0334, 151.0389	10	NO
Bis(2-ethylhexyl)adipate	C22H42O4	[M+H]+	17.83	371.315	129.0546, 147.0651	30	NO
Dodecylbenzenesulfonic acid	C12H25C6H4SO3H	[M-H]-	22.62	325.184	183.012	30	NO
2-Phenylindole	C14H11N	[M+H]+	15.18	194.096	116.0494, 167.0855	40	NO
Cyhalofop-butyl	C20H20FNO4	[M-H]-	15.85	356.13	160.0303,135.0452, 93.0346	90	NO
Chlorfluazuron	C20H9Cl3F5N3O3	[M+H]+	16.429	539.969	158.0412, 382.9366	15	NO
Lamotrigine	C9H7Cl2N5	[M+H]+	8.335	256.014	166.0292, 210.9824	50	NO
Carbamazepine	C15H12N2O	[M+H]+	13.81	237.102	194.0964, 222.0913	30	NO
Ethiprole	C13H9Cl2F3N4OS	[M+H]+	23.121	398.986	396.99	30	NO
Chlormequat	C5H13ClN	[M+H]+	1.499	122.073	58.0651, 122.0731	50	NO
Trinexapac-ethyl	C13H16O5	[M+H]+	14.754	253.106	185.0808, 207.0651	35	NO
Fosthiazate	C9H18NO3PS2	[M+H]+	13.456	284.053	104.0164, 227.9912	10	NO
Zoxamide	C14H16Cl3NO2	[M+H]+	15.587	336.031	122.9987 , 158.9758	30	NO
Butafenacil	C20H18ClF3N2O6	[M+H]+	13.6	475.087	179.985	20	NO
Pyridate	C19H23ClN2O2S	[M+H]+	17	379.123	207.032	15	NO
Metrafenone	C19H21BrO5	[M+H]+	15.748	411.061	209.0808, 226.9702	15	NO
Benodanil	C13H10INO	[M+H]+	14.189	323.987	126.903	30	NO
Triflumizole	C15H15ClF3N3O	[M+H]+	15.762	346.092	278.055	10	NO
Carfentrazone-ethyl	C15H14Cl2F3N3O3	[M+H]+	15.3	412.043	366.0018, 384.0124	10	NO
Imazaquin	C17H17N3O3	[M+H]+	12.772	312.133	270.087	15	NO
Spinosad A	C41H65NO10	[M+H]+	13.699	732.469	142.122	10	NO
Spinosad D	C42H67NO10	[M+H]+	13.93	746.484	98.0966, 142.1228	10	NO
Diflufenzopyr	C15H11F2N4NaO3	[M-H]-	14.358	333.081	128.0318, 108.0256	80	NO
Caffeine	C8H10N4O2	[M+H]+	7.76	195.088	138.066	10	NO
Alpha Tocopherol	C29H50O2	[M+H]+	21.24	431.388	165.091	10	NO
Rimsulfuron	C14H17N5O7S2	[M-H]-	15.34	430.05	179.0574, 186.0229, 274.9801	35	NO
Citric Acid Monohydrate	C6H8O7	[M-H]-	1.07	191.02	111.0088, 173.0092	20	NO
Quinine	C20H24N2O2	[M+H]+	7	325.191	160.0769, 253.1335, 307.1804	40	NO
Triphenylphosphine oxide	C18H15OP	[M+H]+	13.92	279.093	201.0463, 219.0569	40	NO
3,4-Dihydrocoumarin	C9H8O2	[M+H]+	12.43	149.06	149.06	10	NO
1,6-Hexanediol dimethacrylate	C14H22O4	[M+H]+	15.51	255.159	69.0334, 83.0855	10	NO
N,N'-Dibutylthiourea	C9H20N2S	[M+H]+	13.82	189.142	74.9064, 189.1420	10	NO
Methyl 3,4,5-trihydroxybenzoate	C8H8O5	[M+H]+	6.6	185.044	43.0568, 121.1018, 153.0182	35	NO
		[M-H]-		183.03	124.0205, 183.0355, 168.0056	35	NO
3-(4-Methylbenzylidene)camphor	C18H22O	[M+H]+	16.29	255.174	117.0698, 145.0647	20	NO
2,2'-Biquinoline	C18H12N2	[M+H]+	16.32	257.107	128.205	50	NO
Indigo	C16H10N2O2	[M+H]+	14.46	263.082	219.0916, 235.0865	40	NO
δ-Dodecalactone	C12H22O2	[M+H]+	15.29	199.169	163.1478, 181.1583	10	NO
Sulfamethoxazole	C10H11N3O3S	[M+H]+	8.17	254.059	156.0113, 188.0818	10	NO
		[M-H]-		252.045	156.012	10	NO
Piperine	C17H19NO3	[M+H]+	14.56	286.144	135.0447, 201.0556	35	NO
Farnesol	C15H26O	[M+H]+	15.46	223.206	207.0933, 191.0585	60	NO
Nonaethylene glycol	C18H38O10	[M+Na]+	8.93	437.236	45.0334, 309.1907	10	NO
Methyl Laurate / methyl dodecanoate	C13H26O2	[M+H]+	13.21	215.201	43.0542, 57.0698, 183.1743	10	NO
Rhodamine 6G	C28H30N2O3	[M+H]+	12.76	443.233	415.202	30	NO
N4-Acetylsulfamethoxazole	C12H13N3O4S	[M+H]+	9.98	296.07	136.0756, 198.0219	30	NO
		[M-H]-		294.055	134.0611, 198.0230	40	NO
Trans-P-Coumaric acid	C9H8O3	[M+H]+	9.18	165.055	91.0542, 119.0491	50	NO
		[M-H]-		163.04	119.05	80	NO
Theophylline	C7H8N4O2	[M+H]+	5.97	181.072	124.05	20	NO
		[M-H]-		179.058	122.0361, 164.0339	10	NO
Trifluoroacetic acid	C2HF3O2	[M-H]-	22.72	113.993	68.9958, 112.9856	40	NO
4-(Trifluoromethyl)phenol	C7H5F3O	[M-H]-	13.66	161.022	141.016	35	NO
Butylparaben	C11H14O3	[M-H]-	14.38	194.095	93.0345, 136.0165, 137.02442	30	NO
Tryptophan CRS	C11H12N2O2	[M+H]+	5.9	205.097	188.071	20	NO
Sulfamethazine	C12H14N4O2S	[M+H]+	7.95	279.091	124.0870, 156.0113, 204.0430	10	NO
		[M-H]-	7.34	277.076	124.0869,108.0445, 92.0498	20	NO
DEET	C12H17NO	[M+H]+	14.24	190.124	119.049	10	NO

## Sheet: S4 PT-Chemicals (urine, serum )
Serum (preterm vs term) - upregulated
Average Mz	Average Rt(min)	Adduct type	Name	Annotation	pvalue	log2fold
115.04	16.044	[M+H]+	Ketoisovaleric acid	Endogenous Metabolites	0.0216405	1.20317
165.054	16.32	[M+H]+	p-Coumaric acid	Endogenous Metabolites, Natural Products	0.0254752	1.53542
173.078	3.719	[M+H]+	1,4-Cyclohexanedicarboxylic acid	Exogenous Contaminants	0.0034964	1.22589
198.085	16.239	[M+H]+	N-Acetylhistidine	Endogenous Metabolites	0.0448663	1.39507
257.101	15.683	[M+H]+	Ellagic acid	Drugs, Natural Products	0.025028	1.6639
326.233	16.036	[M+H]+	Bisoprolol	Drugs, Natural Products	0.0163226	1.54797
211.134	15.103	[M-H]-	Dihydrojasmonic acid	Natural Products	0.00298041	1.27753
391.286	16.053	[M-H]-	Deoxycholic Acid	Endogenous Metabolites	0.00129196	1.63259
Serum (preterm vs term) - downregulated
Average Mz	Average Rt(min)	Adduct type	Name	Annotation	pvalue	log2fold
268.104	5.035	[M+H]+	Adenosine	Endogenous Metabolites, Drugs	0.0479859	-1.32775
283.175	7.571	[M+H]+	PEG (polyethylene glycol) n6	Exogenous Contaminants, Drugs, Personal Care Products	0.0263871	-1.47359
284.331	17.72	[M+H]+	Centrimonium	Personal Care Products; Exogenous Contaminants; Drugs	0.0205296	-3.733
Urine (preterm vs term)-upregulated
Average Mz	Average Rt(min)	Adduct type	Name	Annotation	pvalue	log2fold
704.523	22.364	[M+H]+	Unknown	Unknown	0.0326494	1.31188
Urine (preterm vs term)-downregulated
Average Mz	Average Rt(min)	Adduct type	Name	Annotation	pvalue	log2fold
326.378	17.49	[M+H]+	Didecyldimethylammonium	Drugs; Personal Care Products; Exogenous Contaminants	0.000522029	-1.23829
118.087	14.777	[M+H]+	Betaine	Endogenous Metabolites	0.000570235	-1.2895
195.101	16.767	[M+H]+	4-Ethoxy ethylbenzoate	Exogenous Contaminants	0.000938043	-1.24185
325.184	16.402	[M-H]-	4-Dodecylbenzenesulfonic acid	Exogenous Contaminants; Personal Care Products	0.00272916	-1.25065
325.184	16.402	[M-H]-	2-Dodecylbenzenesulfonic acid	Exogenous Contaminants; Personal Care Products	0.00272916	-1.25065
325.184	16.402	[M-H]-	Octabenzone	Exogenous Contaminants; Personal Care Products	0.00272916	-1.25065
253.177	16.955	[M+H]+	1,4-dihydroxy-1,4-dimethyl-7-(propan-2-ylidene)-decahydroazulen-6-one	Endogenous Metabolites; Natural Products; Drugs	0.00334476	-1.25383
232.051	8.782	[M+H]+	N1-(4H-1,2,4-triazol-4-yl)-4-nitrobenzamide	Drugs	0.00588226	-1.50248
288.254	17.592	[M+H]+	Lauryl diethanolamide	Exogenous Contaminants	0.00628944	-1.25485
256.263	20.407	[M+H]+	N,N-Diethyldodecanamide	Exogenous Contaminants	0.00808115	-1.29397
265.148	18.686	[M-H]-	C12-AS (TENTATIVE)	Exogenous Contaminants	0.0119958	-1.20745
268.1	11.182	[M+H]+	Adenosine	Endogenous Metabolites, Drugs	0.0203928	-1.99797
148.044	11.133	[M-H]-	Piperonylonitrile	Endogenous Metabolites	0.0331119	-1.22297
297.17	16.109	[M+H]+	Methyl 2-[4-ethenyl-2,6-dihydroxy-3-(3-hydroxyprop-1-en-2-yl)-4-methylcyclohexyl]prop-2-enoate	Endogenous Metabolites; Natural Products; Drugs	0.03707	-1.93855
121.03	2.029	[M-H]-	Benzoic acid	Exogenous Contaminants; Endogenous Metabolites; Personal Care Products; Drugs	0.0447114	-1.23543
121.03	2.029	[M-H]-	4-Hydroxybenzaldehyde	Endogenous Metabolites	0.0447114	-1.23543

## Sheet: S5 Chemicals (Serum vs Urine) 
Serum vs Urine - upregulated
Average Mz	Average RT	Adduct type	Name	Annotation	pvalue	log2fold
195.102	16.708	[M+H]+	4-Ethoxy ethylbenzoate	Exogenous Contaminants	0.0129366	5.54347
176.071	12.742	[M+H]+	Indole-3-acetic acid	Endogenous Metabolites; Natural Products	0.0456383	3.73515
176.071	12.742	[M+H]+	2-(1H-indol-3-yl)acetic acid	Endogenous Metabolites	0.0456383	3.73515
199.097	12.89	[M+H]+	5,8-dihydroxy-10-methyl-5,8,9,10-tetrahydro-2H-oxecin-2-one	Endogenous Metabolites; Natural Products; Drugs	0.000916313	3.16543
193.087	14.901	[M-H]-	Butylparaben	Exogenous Contaminants; Personal Care Products; Drugs; Natural Products	0.00148356	3.03822
260.186	9.377	[M+H]+	Hexanoylcarnitine	Endogenous Metabolites	0.0483568	2.95721
189.16	2.058	[M+H]+	N6,N6,N6-Trimethyl-L-lysine	Endogenous Metabolites	0.00945092	2.95304
103.04	11.897	[M-H]-	DL-beta-Hydroxybutyric acid	Exogenous Contaminants	9.58e-06	2.87346
162.055	11.198	[M+H]+	2,4-Quinolinediol	Exogenous Contaminants; Drugs	0.0361036	2.84965
162.055	11.198	[M+H]+	1,5-Isoquinolinediol	Drugs	0.0361036	2.84965
138.055	2.635	[M+H]+	3-Pyridylacetic acid	Endogenous Metabolites	3.36e-05	2.83342
163.076	22.694	[M+H]+	4-Methoxycinnamaldehyde	Endogenous Metabolites; Natural Products; Drugs; Exogenous Contaminants	7.84e-05	2.7735
121.029	11.93	[M-H]-	Benzoic acid	Exogenous Contaminants; Endogenous Metabolites; Personal Care Products; Drugs	4.18e-05	2.71266
172.098	22.28	[M-H]-	2-(Acetylamino)hexanoic acid	Drugs	2.1e-05	2.62494
134.06	8.522	[M+H]+	6-Methylbenzoxazole	Exogenous Contaminants; Drugs	0.000121324	2.54094
134.06	8.421	[M+H]+	2-Oxindole	Endogenous Metabolites	0.000121324	2.54094
134.06	8.522	[M+H]+	4-Hydroxyindole	Endogenous Metabolites	0.000121324	2.54094
134.06	8.522	[M+H]+	5-Hydroxyindole	Endogenous Metabolites	0.000121324	2.54094
391.285	17.42	[M-H]-	Deoxycholic Acid	Endogenous Metabolites	1.61e-11	2.52064
180.087	6.327	[M+H]+	Kanosamine	Endogenous Metabolites	0.00909173	2.50403
204.123	2.51	[M+H]+	Acetyl-L-carnitine	Endogenous Metabolites	0.000446937	2.42554
109.029	7.015	[M-H]-	Catechol	Endogenous Metabolites; Exogenous Contaminants; Personal Care Products	0.0438395	2.39663
298.097	7.383	[M+H]+	5'-S-Methyl-5'-thioadenosine	Endogenous Metabolites	0.0222402	2.30298
169.05	6.767	[M+H]+	Isovanillic acid	Endogenous Metabolites	0.00351373	2.18015
164.071	4.97	[M-H]-	L-Phenylalanine	Endogenous Metabolites	0.00528595	2.13504
170.093	2.031	[M+H]+	3-Methylhistidine	Endogenous Metabolites	0.000140253	2.11988
363.253	2.552	[M+H]+	Diheptyl phthalate	Exogenous Contaminants	1.7e-10	2.08985
130.05	3.454	[M+H]+	D-(+)-Pyroglutamic Acid	Endogenous Metabolites	7.64e-05	2.05139
130.05	3.454	[M+H]+	L-Pyroglutamic acid	Endogenous Metabolites	7.64e-05	2.05139
166.073	5.108	[M+H]+	1-Methylguanine	Endogenous Metabolites	0.000176909	2.03402
166.073	2.819	[M+H]+	7-Methylguanine	Endogenous Metabolites	0.000176909	2.03402
315.253	16.565	[M+H]+	(+/-)12(13)-DiHOME	Endogenous Metabolites	6.16e-08	2.01503
253.18	6.772	[M+H]+	1,4-dihydroxy-1,4-dimethyl-7-(propan-2-ylidene)-decahydroazulen-6-one	Endogenous Metabolites; Natural Products; Drugs	0.000885152	2.00032
114.092	8.393	[M+H]+	Caprolactam	Endogenous Metabolites	2.61e-05	1.99481
153.055	10.954	[M+H]+	Vanillin	Endogenous Metabolites; Exogenous Contaminants; Personal Care Products	0.000143605	1.95396
205.097	6.912	[M+H]+	D-(+)-Tryptophan	Endogenous Metabolites; Natural Products; Drugs	0.00152826	1.94889
205.097	7.014	[M+H]+	DL-Tryptophan	Endogenous Metabolites	0.00152826	1.94889
205.097	7.014	[M+H]+	L-Tryptophan	Endogenous Metabolites	0.00152826	1.94889
129.019	3.498	[M-H]-	Mesaconic acid	Endogenous Metabolites	0.00327528	1.94531
194.081	11.168	[M+H]+	Methyl 2-(benzoylamino)acetate	Exogenous Contaminants; Drugs	0.00789157	1.92678
194.081	11.068	[M+H]+	Methylhippuric acid	Endogenous Metabolites	0.00789157	1.92678
194.081	10.017	[M+H]+	Phenylacetylglycine	Endogenous Metabolites	0.00789157	1.92678
165.042	4.8	[M-H]-	1-Methylxanthine	Endogenous Metabolites	0.004695	1.92493
165.042	4.991	[M-H]-	3-Methylxanthine	Endogenous Metabolites	0.004695	1.92493
165.042	4.8	[M-H]-	7-Methylxanthine	Endogenous Metabolites	0.004695	1.92493
184.061	3.32	[M+H]+	4-Pyridoxic acid	Endogenous Metabolites	0.0399066	1.89719
192.16	1.662	[M+H]+	Triisopropanolamine	Exogenous Contaminants; Personal Care Products	0.0216464	1.89182
195.051	1.656	[M-H]-	Gluconic acid	Endogenous Metabolites	0.000271643	1.87954
211.144	11.521	[M+H]+	3-(2-methylpropyl)-octahydropyrrolo[1,2-a]pyrazine-1,4-dione	Endogenous Metabolites; Natural Products; Drugs	0.00949312	1.81478
211.144	11.632	[M+H]+	Cyclo(leucylprolyl)	Drugs	0.00949312	1.81478
191.019	1.805	[M-H]-	Isocitric acid	Natural Products	0.00202766	1.80834
191.019	2.585	[M-H]-	Citric acid	Endogenous Metabolites	0.00202766	1.80834
297.17	7.328	[M+H]+	Methyl 2-[4-ethenyl-2,6-dihydroxy-3-(3-hydroxyprop-1-en-2-yl)-4-methylcyclohexyl]prop-2-enoate	Endogenous Metabolites; Natural Products; Drugs	0.0202213	1.75976
111.008	14.562	[M-H]-	2-Furoic acid	Exogenous Contaminants	0.00383374	1.73597
403.306	18.237	[M+H]+	Triethyleneglycol bis(2-ethylhexanoate)	Exogenous Contaminants	7.87e-08	1.72592
300.288	13.865	[M+H]+	D-sphingosine	Endogenous Metabolites	0.000689469	1.70936
218.139	3.429	[M+H]+	Propionylcarnitine	Endogenous Metabolites	0.0183528	1.69159
114.066	11.375	[M+H]+	Creatinine	Endogenous Metabolites	2.67e-07	1.68013
156.066	7.461	[M-H]-	3-Methylcrotonylglycine	Endogenous Metabolites	9.95e-12	1.67076
179.071	12.784	[M+H]+	4-Methoxycinnamic acid	Endogenous Metabolites; Natural Products; Drugs	8.83e-06	1.65214
179.071	12.784	[M+H]+	3-Methoxycinnamic acid	Endogenous Metabolites	8.83e-06	1.65214
146.081	4.505	[M+H]+	4-Acetamidobutanoic acid	Endogenous Metabolites	0.00127471	1.59205
152.071	4.895	[M+H]+	3-Acetamidophenol	Drugs	0.0363599	1.58199
152.071	4.795	[M+H]+	Paracetamol	Drugs	0.0363599	1.58199
197.081	1.138	[M+H]+	Cantharidin	Endogenous Metabolites	0.000309377	1.57876
361.201	14.345	[M+H]+	Cortisone	Endogenous Metabolites	0.00615016	1.55461
221.154	0.348	[M+H]+	2,6-Di-tert-butyl-1,4-benzoquinone	Endogenous Metabolites	9.02e-08	1.55048
268.104	4.093	[M+H]+	Adenosine	Endogenous Metabolites, Drugs	0.000635513	1.53943
317.248	14.885	[M+H]+	Pregnenolone	Endogenous Metabolites	9.95e-05	1.51484
130.087	2.05	[M+H]+	D-(+)-Pipecolinic acid	Endogenous Metabolites	0.00131077	1.5096
130.087	2.05	[M+H]+	L(-)-Pipecolinic acid	Endogenous Metabolites	0.00131077	1.5096
130.087	2.05	[M+H]+	Pipecolic acid	Endogenous Metabolites	0.00131077	1.5096
270.316	15.471	[M+H]+	Dioctyldimethylammonium chloride	Exogenous Contaminants; Personal Care Products	3.44e-08	1.49657
270.316	14.649	[M+H]+	Octadecanamine	Exogenous Contaminants; Personal Care Products	3.44e-08	1.49657
192.066	22.783	[M-H]-	3-Methylhippuric acid	Exogenous Contaminants	0.00209886	1.48179
192.066	14.755	[M-H]-	4-Methylhippuric acid	Exogenous Contaminants	0.00209886	1.48179
192.066	9.975	[M+H]+	5-Hydroxyindole-3-acetic acid	Endogenous Metabolites	0.00209886	1.48179
116.071	2.442	[M+H]+	D-(+)-Proline	Endogenous Metabolites	0.0035072	1.48125
116.071	2.442	[M+H]+	Proline	Endogenous Metabolites	0.0035072	1.48125
371.316	20.533	[M+H]+	Bis(2-ethylhexyl)adipate	Exogenous Contaminants; Personal Care Products	3.9e-10	1.46477
110.06	2.424	[M+H]+	3-Hydroxy-2-methylpyridine	Exogenous Contaminants; Personal Care Products	0.00927767	1.45961
110.06	2.424	[M+H]+	2-Aminophenol	Exogenous Contaminants	0.00927767	1.45961
110.06	1.654	[M+H]+	3-Aminophenol	Exogenous Contaminants	0.00927767	1.45961
156.077	2.251	[M+H]+	L-Histidine	Endogenous Metabolites	0.0247841	1.45789
118.087	1.305	[M+H]+	Betaine	Endogenous Metabolites	6.22e-05	1.44533
165.091	14.146	[M+H]+	4-Phenylbutyric acid	Drugs; Endogenous Metabolites	5.21e-06	1.42815
148.04	4.683	[M+H]+	Piperonylonitrile	Endogenous Metabolites	0.000124094	1.42653
104.107	2.227	[M+H]+	Choline	Endogenous Metabolites	0.00530063	1.42087
279.094	15.704	[M+H]+	Triphenylphosphine oxide	Exogenous Contaminants	0.00170898	1.4145
132.077	2.365	[M+H]+	Creatine	Endogenous Metabolites	7.58e-08	1.39889
147.077	9.491	[M+H]+	DL-Glutamine	Endogenous Metabolites; Drugs; Personal Care Products; Natural Products	5.92e-06	1.39074
147.077	9.491	[M+H]+	D-(-)-Glutamine	Endogenous Metabolites	5.92e-06	1.39074
147.077	9.491	[M+H]+	L-Glutamine	Endogenous Metabolites	5.92e-06	1.39074
206.081	12.603	[M+H]+	Cinnamoylglycine	Endogenous Metabolites	0.000218245	1.37299
206.081	11.933	[M+H]+	Indole-3-lactic acid	Endogenous Metabolites	0.000218245	1.37299
128.035	2.788	[M-H]-	4-Oxoproline	Endogenous Metabolites	0.0124763	1.3688
146.06	10.824	[M+H]+	2-Hydroxyquinoline	Exogenous Contaminants; Drugs	0.00024696	1.34835
146.06	8.012	[M+H]+	8-Hydroxyquinoline	Drugs; Endogenous Metabolites; Exogenous Contaminants; Personal Care Products	0.00024696	1.34835
203.151	2.331	[M+H]+	N3,N4-Dimethyl-L-arginine	Endogenous Metabolites	0.0361037	1.3444
181.072	8.06	[M+H]+	Theophylline	Endogenous Metabolites; Drugs	0.0423815	1.33016
181.071	1.631	[M-H]-	L-Iditol	Endogenous Metabolites	0.0423815	1.33016
181.072	7.061	[M+H]+	Paraxanthine	Endogenous Metabolites	0.0423815	1.33016
181.072	6.427	[M+H]+	Theobromine	Endogenous Metabolites	0.0423815	1.33016
127.076	23.971	[M-H]-	Cyclopentylacetic acid	Drugs	1.92e-15	1.3298
187.098	12.737	[M-H]-	Azelaic acid	Exogenous Contaminants	1.28e-06	1.30184
327.202	8.933	[M+H]+	PEG (polyethylene glycol) n7	Exogenous Contaminants, Drugs, Personal Care Products	0.00032305	1.29947
201.113	14.331	[M-H]-	3-tert-Butyladipic acid	Drugs; Exogenous Contaminants	1.09e-08	1.29331
123.044	8.967	[M+H]+	4-Hydroxybenzaldehyde	Endogenous Metabolites	0.000404289	1.28183
123.045	10.207	[M-H]-	4-Hydroxybenzylalcohol	Endogenous Metabolites	0.000404289	1.28183
123.045	10.207	[M-H]-	4-Methylcatechol	Endogenous Metabolites	0.000404289	1.28183
123.045	22.678	[M-H]-	2-Hydroxybenzyl alcohol	Drugs; Endogenous Metabolites	0.000404289	1.28183
123.045	22.678	[M-H]-	3-Hydroxybenzyl alcohol	Drugs	0.000404289	1.28183
274.274	14.071	[M+H]+	Lauryl diethanolamine	Exogenous Contaminants	8.23e-09	1.28119
154.05	6.763	[M+H]+	3-Hydroxyanthranilic acid	Endogenous Metabolites	0.0160854	1.28113
154.05	6.763	[M+H]+	Mesalamine	Drugs	0.0160854	1.28113
159.066	9.503	[M-H]-	Pimelic acid	Endogenous Metabolites	0.0214159	1.27211
151.04	22.678	[M-H]-	4-(hydroxymethyl)benzoic acid	Drugs	6.84e-06	1.26824
162.113	2.446	[M+H]+	D-Carnitine	Endogenous Metabolites	0.0046137	1.2241
162.113	2.339	[M+H]+	DL-Carnitine	Endogenous Metabolites	0.0046137	1.2241
162.113	2.446	[M+H]+	L(-)-Carnitine	Endogenous Metabolites	0.0046137	1.2241
145.05	1.201	[M-H]-	Adipic acid	Exogenous Contaminants	0.000298805	1.22011
145.05	0.543	[M+H]+	5-(hydroxymethyl)-4-methoxy-2,5-dihydrofuran-2-one	Endogenous Metabolites; Natural Products; Drugs	0.000298805	1.22011
189.076	8.054	[M+H]+	Methyl 3,4,5-trihydroxycyclohex-1-ene-1-carboxylate	Endogenous Metabolites; Natural Products; Drugs	0.023943	1.21549
144.102	2.381	[M+H]+	DL-Stachydrine	Endogenous Metabolites	4.27e-08	1.20832
258.278	15.205	[M+H]+	Myristamine oxide	Exogenous Contaminants; Personal Care Products	0.0084555	1.20464
			Serum vs Urine - downregulated
Average Mz	Average RT (min)	Adduct type	Name	Annotation	pvalue	log2fold
327.233	18.102	[M-H]-	Docosahexaenoic acid	Endogenous Metabolites	5.64e-10	-10.2519
228.269	14.125	[M+H]+	Dodecyltrimethylammonium	Exogenous Contaminants	0.00088502	-6.31432
305.248	22.626	[M+H]+	Arachidonic acid	Endogenous Metabolites; Natural Products; Drugs; Exogenous Contaminants; Personal Care Products	1.29e-06	-5.42015
149.009	2.326	[M-H]-	L-(+)-Tartaric acid	Endogenous Metabolites	6.26e-06	-4.7817
256.3	14.843	[M+H]+	N-Methyldioctylamine	Exogenous Contaminants	0.0298827	-3.62098
400.342	16.676	[M+H]+	Palmitoylcarnitine	Endogenous Metabolites; Personal Care Products	0.000626244	-1.89145
284.331	15.491	[M+H]+	Centrimonium	Personal Care Products; Exogenous Contaminants; Drugs	0.0409274	-1.84041
188.071	7.2	[M+H]+	trans-3-Indoleacrylic acid	Endogenous Metabolites	1.56e-05	-1.72797
313.238	17.295	[M-H]-	(+/-)9,10-dihydroxy-12Z-octadecenoic acid	Endogenous Metabolites	4.12e-05	-1.66448
313.238	17.295	[M-H]-	(±)9(10)-DiHOME	Endogenous Metabolites	4.12e-05	-1.66448
329.269	11.934	[M+H]+	1,4-dihydroxyheptadec-16-en-2-yl acetate	Endogenous Metabolites; Natural Products; Drugs	0.00812345	-1.57105
329.269	11.934	[M+H]+	2,4-dihydroxyheptadec-16-enyl acetate	Endogenous Metabolites; Natural Products; Drugs	0.00812345	-1.57105
315.232	17.201	[M+H]+	Progesterone	Endogenous Metabolites; Drugs	4.24e-07	-1.5473
357.3	23.014	[M+H]+	Monoolein	Natural Products; Drugs; Personal Care Products	6.55e-08	-1.53732
355.285	21.017	[M+H]+	1-Linoleoyl glycerol	Endogenous Metabolites	9.32e-08	-1.45936
321.243	18.669	[M+H]+	16(R)-HETE	Endogenous Metabolites	5.14e-06	-1.34883
363.217	14.612	[M+H]+	Cortisol	Drugs; Endogenous Metabolites	3.9e-08	-1.30714
175.119	2.176	[M+H]+	DL-Arginine	Endogenous Metabolites	2.77e-07	-1.30463
271.228	17.123	[M-H]-	16-Hydroxyhexadecanoic acid	Endogenous Metabolites	0.000544261	-1.23575
207.012	10.557	[M-H]-	2-Naphthalenesulfonic acid	Exogenous Contaminants	3.36e-08	-1.23457

## Sheet: S6 Correlations among chemicals
	D-sphigosine	N-methyldioctylamine	p-Cresylfulfate	Octadecanamine	Bis(2-ethylhexyl) amine	Dodecyltrimethylammonium	Centrimonium	Octadecanamine	R-palmitoyl-(2-methyl) Ethanolamide	Oleamide	PEG n6	PEG n7	PEG n8	PEG n5	2,3-dihydroxypropyl 12-methyltrideacanote	Citric Acid	1,3,4,5-tetrahydroxycyclohexanecarboxylic Acid	Isocirtic Acid	4-Phenolsulfonic acid	4-(Hydroxymethyl)benzenesulfonic Acid	(2E)-3-(3,4-dimethoxyphenyl)prop-2-enoic acid	1,3,5-trihydroxy-4-{[(2E)-3-(3-hydroxy-4-methoxyphenyl)prop-2-enoyl]oxy}cyclohexane-1-carboxylic acid	1,4-dihydroxy-1,4-dimethyl-7-(propan-2-ylidene)-decahydroazulen-6-one	1,4-dihydroxyheptadec-16-en-2-yl acetate	2,4-dihydroxyheptadec-16-en-1-yl acetate	2-[5-(2-hydroxypropyl)oxolan-2-yl]propanoic acid	3-(2-methylpropyl)-octahydropyrrolo[1,2-a]pyrazine-1,4-dione	4-Methoxycinnamic acid	4-Oxododecanedioic acid	5-(hydroxymethyl)-4-methoxy-2,5-dihydrofuran-2-one	5,8-dihydroxy-10-methyl-5,8,9,10-tetrahydro-2H-oxecin-2-one	6-benzyl-4-oxo-1,4-dihydropyridine-3-carboxamide	7-(acetyloxy)-6-hydroxy-2-methyl-10-oxo-3,6,7,8,9,10-hexahydro-2H-oxecin-3-yl (2E)-but-2-enoate	Chrysin	Chrysin	D-(+)-Tryptophan	D-(+)-Tryptophan	Daidzein	Methyl 2-(1,3,5-trihydroxy-4a-methyl-8-oxo-decahydronaphthalen-2-yl)prop-2-enoate	Methyl 2-[4-ethenyl-2,6-dihydroxy-3-(3-hydroxyprop-1-en-2-yl)-4-methylcyclohexyl]prop-2-enoate	Methyl 3,4,5-trihydroxycyclohex-1-ene-1-carboxylate	N-(p-Coumaroyl) serotonin	1,3,7-trimethyl-2,3,6,7-tetrahydro-1H-purine-2,6-dione	Indole-3-acetic acid	Piperine	Levothyroxine	Levothyroxine	Progesterone	Theophylline
D-sphigosine	1
N-methyldioctylamine	0.69	1
p-Cresylfulfate	0.22	0.29	1
Octadecanamine	0.51	0.06	0.27	1
Bis(2-ethylhexyl) amine	0.57	0.71	0.3	0.78	1
Dodecyltrimethylammonium	0.37	0.76	0.36	0.36	0.51	1
Centrimonium	0.37	0.36	0.36	0.61	0.33	0.43	1
Octadecanamine	0.49	0.86	0.38	0.48	0.27	0.48	0.59	1
R-palmitoyl-(2-methyl) Ethanolamide	0.82	0.11	0.31	0.11	0.63	0.41	0.58	0.16	1
Oleamide	0.74	0.51	0.19	0.23	0.65	0.59	0.39	0.42	0.19	1
PEG n6	0.15	0.03	0.45	0.42	0.21	0.05	0.44	0.24	0.35	0.41	1
PEG n7	0.15	0.15	0.16	0.15	0.15	0.15	1.15	0.15	0.15	0.15	0.72	1
PEG n8	0.19	0.45	0.36	0.05	0.26	0.12	0.22	0.28	0.28	0.13	0.71	0.61	1
PEG n5	0.12	0.05	0.16	0.35	0.38	0.27	0.16	0.08	0.15	0.32	0.23	0.47	0.22	1
2,3-dihydroxypropyl 12-methyltrideacanote	0.17	0.28	0.11	0.23	0.36	0.29	0.1	0.28	0.44	0.34	0.32	0.44	0.23	0.51	1
Citric Acid	0.2	0.17	0.22	0.19	0.12	0.21	0.14	0.29	0.23	0.44	0.35	0.19	0.39	0.31	4.4	1
1,3,4,5-tetrahydroxycyclohexanecarboxylic Acid	0.05	0.15	0.38	0.39	0.47	0.29	0.13	0.47	0.37	0.47	0.3	0.46	0.44	0.18	3.18	0.64	1
Isocirtic Acid	0.27	0.42	0.27	0.38	0.22	0.43	0.39	0.2	0.39	0.47	0.3	0.4	0.44	0.13	3.92	0.69	0.75	1
4-Phenolsulfonic acid	0.29	0.16	0.84	0.28	0.11	0.14	0.31	0.48	0.43	0.24	0.12	0.15	0.25	0.17	0.39	0.41	0.31	0.49	1
4-(Hydroxymethyl)benzenesulfonic Acid	0.13	0.27	0.79	0.32	0.17	0.48	0.45	0.28	0.15	0.11	0.2	0.35	0.24	0.43	0.38	0.42	0.38	0.38	0.15	1
(2E)-3-(3,4-dimethoxyphenyl)prop-2-enoic acid	0.15	0.22	0.75	0.72	0.24	0.29	0.47	0.38	0.54	0.43	0.17	0.15	0.47	0.36	0.39	0.17	0.26	0.81	0.75	0.2	1
1,3,5-trihydroxy-4-{[(2E)-3-(3-hydroxy-4-methoxyphenyl)prop-2-enoyl]oxy}cyclohexane-1-carboxylic acid	0.75	0.21	0.16	0.52	0.27	0.26	0.4	0.17	0.41	0.56	0.39	0.1	0.29	0.24	0.85	0.56	0.36	0.72	0.31	0.83	0.11	1
1,4-dihydroxy-1,4-dimethyl-7-(propan-2-ylidene)-decahydroazulen-6-one	0.57	0.3	0.75	0.51	0.46	0.16	0.28	0.18	0.67	0.44	0.11	0.28	0.4	0.39	0.23	0.71	0.7	0.87	0.33	0.31	0.45	0.79	1
1,4-dihydroxyheptadec-16-en-2-yl acetate	0.4	0.35	0.65	0.84	0.38	0.24	0.29	0.4	0.79	0.23	0.38	0.43	0.39	0.25	0.47	0.41	0.29	0.51	0.15	0.7	0.33	0.85	0.42	1
2,4-dihydroxyheptadec-16-en-1-yl acetate	0.17	0.27	0.42	0.2	0.44	0.12	0.35	0.31	0.24	0.59	0.2	0.48	0.38	0.34	0.34	0.84	0.77	0.43	0.69	0.74	0.46	0.65	0.41	0.15	1
2-[5-(2-hydroxypropyl)oxolan-2-yl]propanoic acid	0.82	0.22	0.41	0.8	0.45	0.25	0.19	0.12	0.88	0.6	0.23	0.2	0.32	0.44	0.87	0.78	0.36	0.62	0.19	0.18	0.18	0.57	0.14	0.83	0.55	1
3-(2-methylpropyl)-octahydropyrrolo[1,2-a]pyrazine-1,4-dione	0.29	0.27	0.36	0.1	0.28	0.26	0.23	0.36	0.44	0.63	0.23	0.19	0.49	0.19	0.47	0.88	0.34	0.17	0.31	0.68	0.84	0.2	0.58	0.79	0.48	0.25	1
4-Methoxycinnamic acid	0.46	0.22	0.27	0.56	0.4	0.27	0.43	0.35	0.56	0.45	0.31	0.15	0.4	0.23	0.1	0.18	0.14	0.26	0.16	0.58	0.89	0.18	0.77	0.43	0.4	0.71	0.66	1
4-Oxododecanedioic acid	0.87	0.43	0.42	0.11	0.23	0.42	0.1	0.3	0.74	0.23	0.21	0.41	0.11	0.4	0.42	0.42	0.41	0.71	0.41	0.42	0.55	0.55	0.42	0.86	0.34	0.14	0.73	0.75	1
5-(hydroxymethyl)-4-methoxy-2,5-dihydrofuran-2-one	0.81	0.16	0.13	0.66	0.48	0.35	0.35	0.41	0.1	0.66	0.43	0.12	0.25	0.44	0.1	0.86	0.27	0.27	0.74	0.31	0.29	0.66	0.82	0.33	0.16	0.65	0.79	0.63	0.79	1
5,8-dihydroxy-10-methyl-5,8,9,10-tetrahydro-2H-oxecin-2-one	0.22	0.27	0.15	0.8	0.41	0.24	0.3	0.22	0.74	0.43	0.25	0.41	0.38	0.22	0.52	0.68	0.29	0.72	0.76	0.82	0.83	0.61	0.38	0.35	0.39	0.47	0.78	0.77	0.36	0.52	1
6-benzyl-4-oxo-1,4-dihydropyridine-3-carboxamide	0.58	0.42	0.36	0.79	0.24	0.19	0.29	0.11	0.41	0.87	0.41	0.28	0.38	0.29	0.48	0.15	0.68	0.35	0.26	0.35	0.29	0.72	0.85	0.62	0.77	0.29	0.69	0.29	0.72	0.48	0.78	1
7-(acetyloxy)-6-hydroxy-2-methyl-10-oxo-3,6,7,8,9,10-hexahydro-2H-oxecin-3-yl (2E)-but-2-enoate	0.89	0.34	0.67	0.38	0.1	0.15	0.45	0.32	0.52	0.83	0.36	0.17	0.44	0.46	0.89	0.69	0.12	0.71	0.85	0.57	0.6	0.7	0.13	0.89	0.75	0.31	0.84	0.28	0.67	0.49	0.15	0.56	1
Chrysin	0.85	0.3	0.5	0.14	0.1	0.4	0.14	0.41	0.4	0.86	0.47	0.12	0.1	0.22	0.32	0.28	0.57	0.15	0.82	0.76	0.48	0.83	0.57	0.43	0.31	0.62	0.48	0.86	0.29	0.38	0.89	0.67	0.24	1
Chrysin	0.36	0.39	0.59	0.53	0.48	0.17	0.18	0.25	0.32	0.13	0.18	0.45	0.31	0.14	0.51	0.34	0.33	0.41	0.24	0.83	0.54	0.25	0.42	0.5	0.47	0.13	0.14	0.25	0.16	0.37	0.24	0.53	0.79	0.27	1
D-(+)-Tryptophan	0.51	0.25	0.22	0.8	0.45	0.22	0.4	0.38	0.21	0.85	0.35	0.33	0.32	0.42	0.18	0.89	0.62	0.18	0.38	0.48	0.39	0.55	0.87	0.36	0.11	0.5	0.19	0.64	0.79	0.7	0.49	0.17	0.89	0.47	0.4	1
D-(+)-Tryptophan	0.67	0.28	0.47	0.49	0.2	0.28	0.48	0.22	0.63	0.42	0.4	0.44	0.11	0.14	0.69	0.63	0.4	0.67	0.29	0.32	0.77	0.71	0.77	0.73	0.58	0.24	0.52	0.67	0.14	0.63	0.54	0.7	0.16	0.81	0.5	0.13	1
Daidzein	0.59	0.12	0.52	0.71	0.12	0.16	0.32	0.22	0.42	0.8	0.28	0.25	0.37	0.23	0.2	0.42	0.45	0.17	0.61	0.6	0.85	0.28	0.84	0.72	0.15	0.6	0.48	0.69	0.48	0.18	0.35	0.79	0.59	0.11	0.29	0.16	0.86	1
Methyl 2-(1,3,5-trihydroxy-4a-methyl-8-oxo-decahydronaphthalen-2-yl)prop-2-enoate	0.86	0.44	0.78	0.41	0.47	0.16	0.18	0.42	0.23	0.52	0.47	0.41	0.33	0.47	0.87	0.69	0.72	0.53	0.65	0.77	0.16	0.32	0.39	0.62	0.42	0.21	0.46	0.4	0.53	0.86	0.32	0.8	0.36	0.62	0.63	0.22	0.14	0.48	1
Methyl 2-[4-ethenyl-2,6-dihydroxy-3-(3-hydroxyprop-1-en-2-yl)-4-methylcyclohexyl]prop-2-enoate	0.65	0.1	0.74	0.59	0.48	0.36	0.39	0.43	0.12	0.31	0.32	0.31	0.4	0.31	0.49	0.42	0.79	0.26	0.26	0.82	0.89	0.65	0.13	0.23	0.88	0.34	0.25	0.78	0.82	0.45	0.79	0.84	0.33	0.39	0.68	0.85	0.27	0.88	0.1	1
Methyl 3,4,5-trihydroxycyclohex-1-ene-1-carboxylate	0.8	0.45	0.41	0.31	0.38	0.16	0.19	0.45	0.31	0.13	0.1	0.21	0.39	0.43	0.21	0.25	0.27	0.36	0.66	0.74	0.51	0.39	0.73	0.65	0.31	0.73	0.25	0.34	0.44	0.32	0.65	0.84	0.34	0.8	0.85	0.77	0.42	0.5	0.71	0.36	1
N-(p-Coumaroyl) serotonin	0.73	0.19	0.49	0.72	0.48	0.41	0.36	0.14	0.13	0.31	0.34	0.17	0.12	0.22	0.32	0.78	0.54	0.73	0.82	0.13	0.77	0.17	0.27	0.81	0.76	0.37	0.83	0.36	0.62	0.69	0.61	0.36	0.8	0.45	0.35	0.83	0.55	0.58	0.67	0.32	0.16	1
1,3,7-trimethyl-2,3,6,7-tetrahydro-1H-purine-2,6-dione	0.58	0.38	0.53	0.41	0.41	0.33	0.15	0.47	0.85	0.6	0.26	0.18	0.19	0.36	0.67	0.72	0.39	0.76	0.62	0.44	0.22	0.37	0.72	0.18	0.15	0.19	0.63	0.13	0.75	0.53	0.51	0.44	0.84	0.35	0.33	0.55	0.76	0.13	0.56	0.2	0.8	0.3	1
Indole-3-acetic acid	0.86	0.49	0.7	0.33	0.39	0.23	0.25	0.4	0.77	0.15	0.12	0.12	0.21	0.15	0.5	0.68	0.62	0.4	0.26	0.1	0.43	0.57	0.89	0.64	0.71	0.12	0.72	0.41	0.31	0.65	0.4	0.59	0.78	0.46	0.72	0.83	0.7	0.44	0.63	0.81	0.67	0.35	0.83	1
Piperine	0.44	0.19	0.68	0.73	0.15	0.42	0.21	0.39	0.68	0.53	0.31	0.46	0.46	0.43	0.41	0.49	0.14	0.67	0.7	0.53	0.44	0.54	0.69	0.72	0.17	0.52	0.38	0.18	0.26	0.38	0.67	0.24	0.64	0.6	0.75	0.67	0.18	0.79	0.35	0.26	0.26	0.5	0.78	0.34	1
Levothyroxine	0.34	0.26	0.82	0.54	0.1	0.45	0.15	0.46	0.49	0.6	0.31	0.16	0.18	0.47	0.68	0.43	0.81	0.26	0.87	0.39	0.59	0.8	0.41	0.64	0.76	0.44	0.17	0.8	0.21	0.24	0.66	0.62	0.2	0.61	0.89	0.37	0.34	0.63	0.28	0.75	0.48	0.54	0.58	0.17	0.39	1
Levothyroxine	0.76	0.37	0.15	0.7	0.34	0.14	0.11	0.26	0.72	0.7	0.23	0.33	0.19	0.19	0.84	0.52	0.8	0.78	0.64	0.56	0.5	0.23	0.7	0.35	0.67	0.53	0.37	0.64	0.49	0.22	0.71	0.18	0.75	0.43	0.15	0.85	0.75	0.51	0.26	0.43	0.31	0.38	0.78	0.82	0.17	0.74	1
Progesterone	0.63	0.47	0.25	0.56	0.32	0.43	0.24	0.42	0.15	0.82	0.41	0.18	0.28	0.24	0.59	0.14	0.86	0.55	0.4	0.33	0.78	0.4	0.45	0.7	0.4	0.32	0.79	0.83	0.17	0.14	0.78	0.1	0.7	0.57	0.62	0.55	0.87	0.25	0.31	0.18	0.48	0.84	0.65	0.46	0.38	0.1	0.8	1
Theophylline	0.43	0.11	0.34	0.38	0.17	0.42	0.37	0.34	0.14	0.13	0.11	0.4	0.27	0.24	0.84	0.46	0.47	0.63	0.82	0.7	0.68	0.59	0.3	0.59	0.42	0.21	0.14	0.48	0.84	0.41	0.57	0.37	0.59	0.63	0.31	0.67	0.81	0.35	0.49	0.36	0.87	0.65	0.86	0.42	0.4	0.69	0.4	0.74	1
(+/-)12(13)-DiHOME	0.45	0.49	0.38	0.49	0.27	0.48	0.4	0.15	0.59	0.73	0.18	0.21	0.4	0.38	0.37	0.14	0.84	0.5	0.12	0.28	0.89	0.87	0.86	0.69	0.16	0.18	0.78	0.12	0.66	0.1	0.17	0.6	0.61	0.29	0.53	0.74	0.2	0.48	0.78	0.53	0.49	0.81	0.31	0.85	0.82	0.11	0.89	0.61	0.48
(+/-)12(13)-DiHOME	0.54	0.44	0.26	0.67	0.18	0.47	0.47	0.29	0.69	0.43	0.12	0.23	0.33	0.45	0.25	0.18	0.45	0.86	0.2	0.48	0.44	0.39	0.3	0.8	0.61	0.89	0.8	0.56	0.4	0.8	0.67	0.5	0.75	0.12	0.32	0.68	0.51	0.15	0.71	0.73	0.81	0.27	0.84	0.23	0.81	0.44	0.73	0.11	0.35
(+/-)9,10-dihydroxy-12Z-octadecenoic acid	0.45	0.46	0.84	0.56	0.45	0.33	0.41	0.44	0.33	0.68	0.16	0.36	0.26	0.19	0.77	0.22	0.37	0.46	0.74	0.34	0.58	0.6	0.76	0.74	0.75	0.46	0.3	0.41	0.36	0.59	0.15	0.4	0.52	0.87	0.4	0.83	0.32	0.73	0.35	0.61	0.17	0.78	0.34	0.78	0.31	0.65	0.22	0.14	0.81
(+/-)9-HODE	0.65	0.1	0.32	0.48	0.46	0.42	0.11	0.27	0.7	0.68	0.46	0.23	0.28	0.38	0.65	0.36	0.4	0.74	0.6	0.15	0.34	0.34	0.27	0.74	0.36	0.37	0.54	0.59	0.38	0.47	0.51	0.7	0.23	0.65	0.69	0.5	0.16	0.3	0.41	0.55	0.87	0.63	0.84	0.16	0.17	0.23	0.21	0.1	0.42
(±)12(13)-DiHOME	0.62	0.32	0.42	0.85	0.2	0.19	0.38	0.11	0.39	0.28	0.21	0.16	0.23	0.42	0.68	0.44	0.68	0.16	0.32	0.15	0.25	0.7	0.27	0.68	0.59	0.44	0.34	0.39	0.37	0.44	0.73	0.85	0.61	0.3	0.67	0.41	0.53	0.51	0.71	0.8	0.12	0.29	0.43	0.51	0.21	0.79	0.23	0.74	0.41
(±)13-HODE	0.51	0.14	0.83	0.38	0.21	0.27	0.41	0.24	0.86	0.7	0.23	0.47	0.24	0.28	0.1	0.25	0.79	0.4	0.76	0.74	0.7	0.37	0.53	0.82	0.17	0.49	0.22	0.13	0.22	0.22	0.82	0.16	0.6	0.63	0.69	0.21	0.66	0.24	0.41	0.26	0.43	0.21	0.67	0.49	0.74	0.45	0.46	0.87	0.55
(±)9(10)-DiHOME	0.8	0.34	0.49	0.32	0.27	0.28	0.34	0.23	0.65	0.3	0.12	0.35	0.36	0.24	0.75	0.4	0.56	0.5	0.63	0.24	0.67	0.56	0.28	0.71	0.7	0.37	0.44	0.54	0.33	0.64	0.82	0.67	0.8	0.74	0.79	0.42	0.69	0.49	0.38	0.75	0.86	0.84	0.85	0.42	0.7	0.43	0.7	0.11	0.55
(4aS,9aR)-7-[2-(2,3-Dimethoxyphenyl)ethyl]-2-[(4-methoxyphenyl)acetyl]decahydro-6H-pyrido[3,4-d]azepin-6-one	0.41	0.22	0.61	0.13	0.46	0.31	0.2	0.17	0.25	0.81	0.28	0.15	0.21	0.46	0.61	0.55	0.68	0.18	0.45	0.82	0.3	0.72	0.14	0.63	0.55	0.84	0.28	0.78	0.8	0.87	0.59	0.44	0.36	0.71	0.36	0.52	0.73	0.12	0.28	0.89	0.2	0.49	0.85	0.28	0.16	0.33	0.35	0.1	0.69
(R)-3-Hydroxy myristic acid	0.76	0.13	0.64	0.33	0.17	0.13	0.18	0.18	0.62	0.11	0.41	0.27	0.27	0.17	0.38	0.79	0.81	0.58	0.46	0.28	0.48	0.49	0.2	0.38	0.7	0.11	0.76	0.84	0.31	0.56	0.45	0.17	0.3	0.81	0.23	0.4	0.87	0.79	0.77	0.17	0.89	0.58	0.3	0.33	0.11	0.38	0.5	0.73	0.53
1,7-Dimethyluric acid	0.71	0.13	0.48	0.25	0.34	0.29	0.22	0.28	0.52	0.49	0.34	0.29	0.18	0.31	0.33	0.81	0.76	0.81	0.87	0.33	0.85	0.8	0.74	0.24	0.31	0.62	0.58	0.43	0.74	0.78	0.61	0.32	0.71	0.64	0.77	0.86	0.56	0.78	0.6	0.36	0.11	0.65	0.15	0.38	0.53	0.35	0.2	0.19	0.53
12-Epileukotriene B4	0.56	0.16	0.55	0.32	0.11	0.46	0.32	0.2	0.85	0.13	0.14	0.46	0.32	0.49	0.22	0.78	0.84	0.19	0.84	0.85	0.87	0.71	0.59	0.42	0.23	0.52	0.13	0.78	0.7	0.88	0.43	0.66	0.5	0.3	0.25	0.77	0.3	0.21	0.87	0.87	0.32	0.65	0.75	0.82	0.25	0.53	0.69	0.86	0.29
14(S)-HDHA	0.34	0.17	0.24	0.72	0.24	0.18	0.35	0.41	0.68	0.37	0.41	0.2	0.37	0.1	0.4	0.48	0.83	0.53	0.85	0.72	0.21	0.77	0.43	0.8	0.5	0.14	0.43	0.29	0.1	0.59	0.19	0.36	0.67	0.86	0.89	0.27	0.87	0.15	0.15	0.21	0.66	0.25	0.46	0.2	0.14	0.5	0.74	0.24	0.75
15(S)-HpETE	0.27	0.35	0.36	0.79	0.38	0.1	0.49	0.22	0.65	0.85	0.21	0.36	0.15	0.38	0.33	0.66	0.11	0.6	0.67	0.74	0.73	0.33	0.76	0.64	0.49	0.26	0.14	0.17	0.33	0.41	0.51	0.26	0.7	0.12	0.12	0.74	0.63	0.81	0.27	0.81	0.34	0.82	0.12	0.57	0.82	0.18	0.26	0.31	0.74
16(R)-HETE	0.63	0.43	0.12	0.2	0.48	0.42	0.14	0.49	0.66	0.14	0.28	0.35	0.25	0.39	0.26	0.72	0.87	0.2	0.65	0.6	0.3	0.38	0.38	0.87	0.85	0.42	0.23	0.3	0.13	0.58	0.51	0.11	0.28	0.4	0.14	0.68	0.72	0.87	0.62	0.2	0.53	0.57	0.42	0.63	0.74	0.34	0.55	0.6	0.64
16-Hydroxyhexadecanoic acid	0.86	0.38	0.32	0.29	0.14	0.42	0.48	0.34	0.25	0.39	0.37	0.21	0.33	0.18	0.38	0.43	0.64	0.45	0.32	0.37	0.61	0.85	0.78	0.27	0.79	0.81	0.1	0.39	0.3	0.76	0.86	0.55	0.67	0.71	0.73	0.52	0.18	0.59	0.55	0.11	0.59	0.88	0.48	0.69	0.27	0.12	0.12	0.21	0.67
16α-Hydroxyestrone	0.22	0.32	0.82	0.7	0.18	0.43	0.11	0.18	0.35	0.51	0.28	0.4	0.13	0.1	0.17	0.68	0.18	0.22	0.42	0.54	0.88	0.66	0.59	0.17	0.62	0.57	0.38	0.88	0.13	0.52	0.89	0.3	0.87	0.78	0.69	0.66	0.67	0.43	0.49	0.22	0.11	0.64	0.77	0.31	0.62	0.46	0.52	0.65	0.59
1-Linoleoyl glycerol	0.53	0.49	0.79	0.5	0.11	0.16	0.15	0.27	0.75	0.8	0.15	0.18	0.46	0.24	0.48	0.67	0.47	0.3	0.35	0.76	0.3	0.81	0.48	0.49	0.8	0.67	0.52	0.53	0.35	0.43	0.63	0.23	0.63	0.2	0.16	0.7	0.59	0.45	0.66	0.32	0.3	0.4	0.59	0.39	0.89	0.16	0.6	0.12	0.62
1-Methylguanine	0.87	0.36	0.17	0.48	0.23	0.13	0.13	0.45	0.83	0.64	0.19	0.38	0.17	0.4	0.86	0.42	0.36	0.79	0.13	0.48	0.81	0.75	0.22	0.87	0.55	0.12	0.68	0.17	0.25	0.66	0.25	0.46	0.67	0.16	0.62	0.28	0.39	0.64	0.17	0.75	0.58	0.85	0.45	0.68	0.79	0.36	0.18	0.65	0.16
1-Methylhistidine	0.1	0.1	0.16	0.44	0.38	0.35	0.33	0.42	0.28	0.71	0.48	0.29	0.33	0.25	0.67	0.52	0.62	0.38	0.12	0.38	0.63	0.2	0.1	0.67	0.79	0.11	0.54	0.28	0.84	0.43	0.48	0.75	0.5	0.43	0.1	0.83	0.19	0.3	0.62	0.67	0.8	0.57	0.69	0.42	0.54	0.27	0.68	0.51	0.38
1-Methylnicotinamide	0.42	0.49	0.32	0.27	0.17	0.37	0.1	0.34	0.54	0.76	0.38	0.35	0.16	0.41	0.85	0.14	0.12	0.15	0.58	0.34	0.72	0.68	0.89	0.51	0.26	0.43	0.71	0.4	0.44	0.88	0.24	0.78	0.62	0.26	0.69	0.26	0.63	0.44	0.36	0.27	0.73	0.22	0.67	0.86	0.41	0.3	0.74	0.5	0.15
1-Methyluric acid	0.79	0.15	0.77	0.27	0.17	0.26	0.42	0.21	0.72	0.51	0.46	0.21	0.38	0.43	0.33	0.85	0.27	0.48	0.7	0.53	0.61	0.73	0.84	0.13	0.87	0.68	0.61	0.59	0.15	0.33	0.32	0.88	0.72	0.57	0.66	0.33	0.31	0.84	0.11	0.73	0.85	0.58	0.34	0.26	0.1	0.35	0.89	0.22	0.74
1-Methyluric acid	0.25	0.49	0.63	0.8	0.39	0.1	0.19	0.33	0.55	0.73	0.26	0.48	0.42	0.16	0.25	0.48	0.33	0.49	0.2	0.19	0.47	0.62	0.15	0.19	0.36	0.35	0.36	0.8	0.59	0.77	0.54	0.12	0.26	0.32	0.69	0.68	0.69	0.3	0.36	0.21	0.71	0.46	0.59	0.48	0.56	0.8	0.32	0.89	0.46
1-Methylxanthine	0.57	0.49	0.82	0.12	0.46	0.34	0.24	0.31	0.88	0.14	0.38	0.21	0.19	0.39	0.58	0.62	0.22	0.52	0.33	0.15	0.86	0.29	0.17	0.33	0.14	0.77	0.28	0.87	0.39	0.12	0.75	0.8	0.13	0.75	0.22	0.35	0.43	0.1	0.75	0.59	0.67	0.8	0.38	0.32	0.82	0.83	0.88	0.24	0.11
1-Methylxanthine	0.6	0.49	0.1	0.62	0.15	0.31	0.48	0.26	0.49	0.43	0.1	0.29	0.39	0.14	0.74	0.11	0.58	0.19	0.17	0.73	0.73	0.62	0.4	0.58	0.76	0.49	0.47	0.21	0.16	0.74	0.86	0.18	0.31	0.16	0.59	0.18	0.87	0.7	0.62	0.28	0.37	0.6	0.62	0.35	0.75	0.37	0.8	0.21	0.49
2-(1H-indol-3-yl)acetic acid	0.21	0.34	0.67	0.37	0.39	0.46	0.1	0.39	0.57	0.2	0.26	0.45	0.12	0.23	0.74	0.8	0.3	0.47	0.87	0.61	0.12	0.66	0.22	0.68	0.67	0.28	0.54	0.78	0.31	0.51	0.59	0.68	0.56	0.4	0.23	0.57	0.75	0.85	0.66	0.24	0.51	0.89	0.43	0.82	0.51	0.29	0.72	0.64	0.29
2,3-Dinor-11β-prostaglandin F2α	0.34	0.23	0.78	0.19	0.14	0.38	0.14	0.44	0.16	0.41	0.36	0.29	0.38	0.35	0.4	0.44	0.51	0.74	0.18	0.65	0.89	0.59	0.13	0.57	0.49	0.15	0.52	0.68	0.17	0.22	0.3	0.39	0.25	0.33	0.43	0.62	0.6	0.37	0.16	0.76	0.36	0.84	0.12	0.78	0.65	0.69	0.51	0.86	0.21
2,3-Dinor-8-epi-prostaglandin F2α	0.81	0.14	0.88	0.18	0.22	0.43	0.15	0.47	0.43	0.89	0.26	0.15	0.17	0.42	0.5	0.89	0.15	0.16	0.7	0.1	0.28	0.85	0.24	0.58	0.88	0.32	0.72	0.66	0.35	0.1	0.75	0.73	0.26	0.79	0.14	0.44	0.75	0.76	0.37	0.59	0.5	0.13	0.83	0.44	0.48	0.12	0.26	0.56	0.51
2,6-Di-tert-butyl-1,4-benzoquinone	0.6	0.11	0.42	0.41	0.48	0.26	0.15	0.32	0.75	0.13	0.23	0.43	0.19	0.32	0.24	0.89	0.83	0.5	0.31	0.79	0.74	0.1	0.73	0.89	0.2	0.45	0.84	0.78	0.53	0.22	0.58	0.46	0.61	0.72	0.48	0.24	0.81	0.88	0.86	0.1	0.73	0.24	0.34	0.43	0.7	0.71	0.48	0.36	0.43
2-[(butylamino)(imino)methyl]-1-oxohydrazinium-1-olate	0.32	0.31	0.5	0.14	0.48	0.49	0.23	0.35	0.29	0.72	0.32	0.11	0.19	0.42	0.27	0.55	0.69	0.63	0.83	0.73	0.53	0.11	0.14	0.89	0.18	0.42	0.27	0.17	0.61	0.45	0.77	0.31	0.73	0.3	0.24	0.13	0.19	0.6	0.61	0.48	0.11	0.87	0.73	0.32	0.52	0.33	0.34	0.56	0.5
20 β-Dihydrocortisol	0.4	0.15	0.25	0.79	0.49	0.47	0.46	0.17	0.27	0.16	0.1	0.31	0.26	0.26	0.51	0.24	0.68	0.2	0.75	0.53	0.37	0.25	0.59	0.89	0.33	0.32	0.87	0.5	0.25	0.67	0.78	0.68	0.26	0.78	0.4	0.67	0.1	0.6	0.15	0.69	0.72	0.78	0.33	0.71	0.73	0.47	0.25	0.82	0.22
2-Furoylglycine	0.46	0.38	0.69	0.4	0.19	0.22	0.31	0.13	0.25	0.53	0.14	0.38	0.35	0.41	0.77	0.12	0.29	0.87	0.11	0.37	0.27	0.68	0.36	0.87	0.5	0.13	0.26	0.85	0.78	0.58	0.24	0.62	0.2	0.15	0.34	0.46	0.75	0.29	0.65	0.35	0.34	0.13	0.28	0.15	0.83	0.13	0.71	0.15	0.15
2-Hydroxyhippuric acid	0.31	0.22	0.82	0.14	0.3	0.46	0.35	0.24	0.4	0.55	0.4	0.39	0.49	0.31	0.27	0.44	0.85	0.86	0.62	0.85	0.34	0.29	0.66	0.71	0.26	0.28	0.79	0.6	0.44	0.19	0.64	0.69	0.28	0.37	0.24	0.65	0.15	0.36	0.75	0.88	0.26	0.41	0.85	0.27	0.18	0.15	0.41	0.46	0.72
2-Methoxyestrone	0.73	0.41	0.33	0.19	0.37	0.28	0.47	0.11	0.69	0.25	0.44	0.16	0.23	0.25	0.27	0.15	0.61	0.22	0.35	0.14	0.79	0.69	0.24	0.66	0.61	0.54	0.68	0.19	0.7	0.69	0.73	0.35	0.57	0.68	0.45	0.36	0.44	0.73	0.14	0.17	0.86	0.33	0.27	0.7	0.36	0.23	0.82	0.62	0.66
2-Oxindole	0.32	0.21	0.32	0.87	0.49	0.41	0.27	0.12	0.47	0.71	0.32	0.15	0.25	0.23	0.85	0.67	0.73	0.39	0.19	0.58	0.71	0.82	0.66	0.83	0.33	0.89	0.58	0.24	0.36	0.5	0.88	0.64	0.66	0.62	0.72	0.22	0.18	0.19	0.76	0.77	0.87	0.86	0.66	0.5	0.26	0.59	0.21	0.81	0.19
2,3-dihydroxypropyl 12-methyltrideacanote	0.73	0.28	0.44	0.37	0.41	0.41	0.26	0.17	0.67	0.34	0.38	0.4	0.44	0.15	0.68	0.88	0.68	0.54	0.82	0.13	0.75	0.35	0.53	0.39	0.7	0.18	0.33	0.75	0.28	0.73	0.25	0.61	0.72	0.87	0.51	0.76	0.56	0.89	0.79	0.56	0.45	0.81	0.43	0.52	0.23	0.83	0.17	0.12	0.61
3-Carboxy-4-methyl-5-propyl-2-furanpropanoic acid	0.17	0.42	0.4	0.71	0.45	0.33	0.28	0.31	0.18	0.45	0.43	0.45	0.12	0.39	0.14	0.33	0.6	0.1	0.85	0.3	0.67	0.67	0.65	0.46	0.52	0.38	0.84	0.24	0.24	0.68	0.58	0.36	0.34	0.26	0.13	0.23	0.21	0.26	0.23	0.35	0.72	0.51	0.86	0.36	0.69	0.17	0.12	0.43	0.55
3-Hydroxyanthranilic acid	0.61	0.24	0.35	0.67	0.47	0.3	0.31	0.1	0.17	0.63	0.38	0.3	0.13	0.32	0.79	0.44	0.41	0.35	0.38	0.69	0.21	0.6	0.4	0.55	0.41	0.78	0.86	0.87	0.1	0.75	0.38	0.52	0.33	0.22	0.17	0.72	0.73	0.19	0.37	0.42	0.44	0.76	0.19	0.18	0.79	0.5	0.73	0.44	0.38
3-Methoxycinnamic acid	0.28	0.44	0.39	0.13	0.15	0.48	0.33	0.17	0.82	0.37	0.18	0.39	0.15	0.14	0.74	0.52	0.71	0.24	0.32	0.33	0.54	0.72	0.13	0.73	0.12	0.41	0.68	0.63	0.57	0.66	0.53	0.47	0.51	0.31	0.74	0.84	0.68	0.33	0.85	0.84	0.32	0.55	0.77	0.86	0.76	0.6	0.42	0.12	0.47
3-Methylcrotonylglycine	0.71	0.27	0.61	0.22	0.13	0.15	0.17	0.36	0.18	0.42	0.35	0.15	0.26	0.36	0.65	0.89	0.33	0.22	0.18	0.24	0.68	0.1	0.59	0.13	0.6	0.13	0.72	0.53	0.38	0.89	0.52	0.83	0.67	0.14	0.42	0.42	0.39	0.63	0.72	0.49	0.39	0.4	0.24	0.68	0.62	0.71	0.89	0.74	0.72
3-Methylhistidine	0.58	0.15	0.45	0.1	0.23	0.41	0.19	0.42	0.32	0.26	0.35	0.23	0.21	0.29	0.33	0.46	0.71	0.47	0.57	0.67	0.76	0.43	0.71	0.18	0.74	0.1	0.71	0.82	0.89	0.46	0.21	0.34	0.69	0.8	0.18	0.49	0.26	0.7	0.3	0.23	0.38	0.19	0.69	0.42	0.61	0.18	0.12	0.1	0.72
3-Methylhistidine	0.63	0.24	0.25	0.47	0.22	0.34	0.39	0.16	0.73	0.8	0.22	0.13	0.38	0.39	0.32	0.41	0.42	0.58	0.85	0.77	0.42	0.89	0.3	0.71	0.48	0.58	0.23	0.2	0.45	0.25	0.87	0.25	0.61	0.42	0.35	0.25	0.49	0.25	0.15	0.58	0.66	0.32	0.34	0.67	0.62	0.52	0.68	0.5	0.85
3-Methylxanthine	0.7	0.46	0.47	0.66	0.41	0.33	0.12	0.32	0.16	0.55	0.13	0.47	0.18	0.21	0.56	0.38	0.64	0.41	0.45	0.73	0.37	0.37	0.16	0.23	0.76	0.64	0.29	0.14	0.13	0.86	0.7	0.61	0.81	0.69	0.31	0.63	0.86	0.67	0.43	0.47	0.77	0.82	0.16	0.57	0.63	0.83	0.14	0.69	0.77
3-Methylxanthine	0.7	0.26	0.82	0.14	0.15	0.31	0.4	0.48	0.49	0.86	0.15	0.24	0.43	0.47	0.78	0.25	0.35	0.65	0.61	0.13	0.23	0.33	0.14	0.88	0.66	0.22	0.71	0.24	0.2	0.45	0.11	0.64	0.48	0.68	0.21	0.78	0.44	0.76	0.1	0.65	0.33	0.48	0.16	0.62	0.65	0.59	0.27	0.89	0.86
3-Pyridylacetic acid	0.71	0.19	0.81	0.26	0.33	0.25	0.37	0.34	0.18	0.17	0.29	0.1	0.31	0.18	0.77	0.24	0.4	0.4	0.23	0.85	0.54	0.72	0.66	0.17	0.35	0.83	0.64	0.34	0.51	0.73	0.72	0.37	0.3	0.81	0.68	0.37	0.49	0.67	0.44	0.73	0.79	0.81	0.78	0.51	0.11	0.13	0.29	0.52	0.21
4-Acetamidobutanoic acid	0.78	0.47	0.53	0.75	0.26	0.24	0.3	0.49	0.57	0.47	0.42	0.2	0.45	0.37	0.87	0.14	0.87	0.89	0.41	0.18	0.38	0.16	0.7	0.18	0.31	0.23	0.87	0.72	0.19	0.36	0.5	0.13	0.21	0.21	0.69	0.3	0.79	0.33	0.4	0.72	0.46	0.71	0.87	0.33	0.78	0.58	0.43	0.79	0.35
4-Coumaric acid	0.32	0.2	0.62	0.42	0.16	0.31	0.13	0.15	0.13	0.17	0.26	0.27	0.29	0.43	0.68	0.27	0.11	0.79	0.83	0.26	0.54	0.59	0.89	0.16	0.68	0.21	0.68	0.2	0.15	0.18	0.72	0.82	0.52	0.5	0.41	0.43	0.72	0.2	0.18	0.34	0.39	0.23	0.67	0.76	0.5	0.32	0.32	0.57	0.34
4-Hydroxybenzaldehyde	0.6	0.33	0.38	0.87	0.39	0.45	0.39	0.26	0.76	0.23	0.12	0.34	0.37	0.3	0.16	0.65	0.31	0.89	0.22	0.64	0.35	0.68	0.49	0.6	0.63	0.82	0.77	0.49	0.71	0.15	0.72	0.37	0.16	0.58	0.54	0.35	0.19	0.67	0.52	0.37	0.13	0.48	0.25	0.41	0.29	0.25	0.56	0.69	0.54
4-Hydroxybenzaldehyde	0.17	0.49	0.16	0.51	0.2	0.23	0.11	0.41	0.78	0.26	0.26	0.43	0.12	0.15	0.33	0.87	0.5	0.63	0.51	0.7	0.2	0.36	0.16	0.23	0.82	0.34	0.68	0.86	0.57	0.51	0.41	0.25	0.86	0.85	0.72	0.35	0.42	0.36	0.68	0.52	0.1	0.53	0.43	0.83	0.57	0.1	0.12	0.83	0.52
4-Hydroxybenzylalcohol	0.82	0.37	0.18	0.57	0.26	0.31	0.1	0.41	0.81	0.13	0.19	0.38	0.3	0.28	0.86	0.15	0.13	0.87	0.11	0.58	0.18	0.41	0.54	0.35	0.84	0.85	0.86	0.31	0.86	0.55	0.14	0.27	0.39	0.71	0.87	0.25	0.14	0.41	0.63	0.78	0.48	0.39	0.48	0.69	0.49	0.59	0.44	0.2	0.5
4-Hydroxyindole	0.34	0.26	0.6	0.34	0.26	0.49	0.44	0.15	0.88	0.84	0.16	0.38	0.1	0.4	0.45	0.35	0.5	0.83	0.51	0.17	0.49	0.58	0.8	0.81	0.56	0.17	0.3	0.38	0.2	0.86	0.39	0.78	0.89	0.7	0.62	0.75	0.13	0.14	0.45	0.52	0.45	0.46	0.87	0.43	0.39	0.52	0.76	0.29	0.28
4-Methylcatechol	0.72	0.29	0.81	0.41	0.44	0.29	0.18	0.49	0.55	0.47	0.3	0.1	0.24	0.17	0.29	0.45	0.63	0.59	0.25	0.6	0.11	0.46	0.36	0.78	0.13	0.42	0.72	0.75	0.67	0.5	0.18	0.72	0.76	0.87	0.33	0.59	0.74	0.67	0.1	0.76	0.1	0.86	0.41	0.36	0.2	0.29	0.33	0.53	0.43
4-Oxoproline	0.39	0.42	0.17	0.16	0.15	0.26	0.19	0.16	0.66	0.81	0.15	0.45	0.48	0.1	0.71	0.17	0.29	0.59	0.1	0.48	0.32	0.76	0.34	0.14	0.55	0.74	0.55	0.4	0.13	0.35	0.64	0.14	0.27	0.77	0.2	0.65	0.15	0.75	0.82	0.3	0.15	0.79	0.15	0.22	0.87	0.17	0.18	0.24	0.52
4-Pyridoxic acid	0.83	0.4	0.82	0.67	0.26	0.16	0.32	0.34	0.45	0.33	0.39	0.14	0.47	0.24	0.47	0.16	0.78	0.74	0.47	0.25	0.17	0.86	0.72	0.6	0.82	0.17	0.38	0.8	0.87	0.27	0.67	0.34	0.17	0.24	0.13	0.35	0.52	0.28	0.61	0.89	0.51	0.87	0.8	0.25	0.14	0.3	0.42	0.84	0.72
5(S),15(S)-DiHETE	0.17	0.35	0.46	0.22	0.19	0.44	0.18	0.45	0.39	0.83	0.32	0.35	0.15	0.49	0.34	0.8	0.19	0.78	0.26	0.87	0.26	0.23	0.35	0.66	0.77	0.68	0.14	0.16	0.88	0.86	0.11	0.18	0.54	0.85	0.42	0.68	0.27	0.25	0.59	0.38	0.83	0.25	0.41	0.86	0.57	0.45	0.88	0.33	0.72
5-Hydroxyindole	0.89	0.28	0.12	0.26	0.13	0.2	0.44	0.39	0.87	0.36	0.46	0.14	0.34	0.4	0.53	0.1	0.16	0.11	0.66	0.77	0.5	0.11	0.3	0.22	0.37	0.12	0.33	0.36	0.22	0.48	0.37	0.88	0.83	0.61	0.24	0.86	0.45	0.71	0.43	0.26	0.89	0.74	0.45	0.25	0.11	0.15	0.22	0.83	0.56
5-Hydroxyindole-3-acetic acid	0.89	0.3	0.57	0.32	0.19	0.32	0.3	0.43	0.63	0.39	0.29	0.43	0.14	0.17	0.84	0.26	0.81	0.19	0.8	0.53	0.56	0.74	0.33	0.79	0.1	0.63	0.75	0.72	0.33	0.42	0.59	0.1	0.17	0.69	0.36	0.33	0.21	0.66	0.69	0.17	0.13	0.14	0.68	0.32	0.14	0.69	0.42	0.4	0.83
5-Hydroxyindole-3-acetic acid	0.61	0.17	0.23	0.45	0.24	0.39	0.35	0.37	0.53	0.18	0.4	0.43	0.45	0.47	0.53	0.33	0.66	0.73	0.3	0.12	0.47	0.53	0.27	0.88	0.88	0.86	0.33	0.31	0.18	0.64	0.15	0.43	0.41	0.66	0.68	0.12	0.16	0.44	0.88	0.16	0.72	0.67	0.7	0.87	0.1	0.67	0.24	0.68	0.6
5'-S-Methyl-5'-thioadenosine	0.27	0.26	0.2	0.48	0.16	0.2	0.43	0.28	0.72	0.55	0.15	0.33	0.39	0.13	0.73	0.17	0.78	0.34	0.76	0.76	0.43	0.18	0.11	0.27	0.2	0.8	0.39	0.78	0.19	0.25	0.84	0.41	0.12	0.59	0.15	0.3	0.65	0.78	0.48	0.49	0.77	0.63	0.34	0.15	0.46	0.21	0.25	0.53	0.35
6-Methylnicotinamide	0.88	0.44	0.2	0.54	0.23	0.48	0.38	0.1	0.14	0.11	0.22	0.22	0.19	0.33	0.15	0.64	0.31	0.68	0.83	0.68	0.76	0.86	0.68	0.27	0.72	0.11	0.58	0.66	0.72	0.83	0.4	0.48	0.4	0.14	0.69	0.79	0.28	0.29	0.18	0.18	0.72	0.53	0.3	0.58	0.63	0.76	0.49	0.54	0.12
7-Methylguanine	0.67	0.37	0.35	0.69	0.48	0.17	0.38	0.27	0.11	0.73	0.42	0.23	0.12	0.42	0.89	0.52	0.3	0.59	0.89	0.25	0.79	0.16	0.15	0.1	0.33	0.37	0.1	0.36	0.69	0.57	0.61	0.38	0.64	0.57	0.42	0.22	0.22	0.71	0.3	0.87	0.39	0.15	0.76	0.74	0.87	0.65	0.25	0.39	0.38
7-Methylguanosine	0.83	0.16	0.54	0.18	0.48	0.3	0.49	0.41	0.67	0.17	0.24	0.23	0.48	0.2	0.6	0.78	0.32	0.36	0.7	0.13	0.55	0.88	0.67	0.23	0.77	0.25	0.72	0.85	0.27	0.74	0.4	0.11	0.13	0.29	0.64	0.77	0.51	0.12	0.26	0.51	0.24	0.29	0.68	0.46	0.72	0.86	0.19	0.11	0.52
7-Methylxanthine	0.35	0.26	0.39	0.26	0.35	0.15	0.27	0.43	0.69	0.2	0.18	0.34	0.46	0.22	0.69	0.88	0.42	0.53	0.52	0.26	0.58	0.89	0.42	0.19	0.12	0.55	0.55	0.65	0.73	0.87	0.74	0.5	0.69	0.66	0.23	0.61	0.47	0.32	0.37	0.87	0.62	0.5	0.32	0.63	0.25	0.8	0.43	0.58	0.1
7-Methylxanthine	0.14	0.37	0.69	0.57	0.28	0.21	0.1	0.18	0.76	0.72	0.15	0.33	0.18	0.33	0.82	0.84	0.81	0.67	0.41	0.16	0.11	0.51	0.65	0.11	0.76	0.28	0.87	0.29	0.88	0.75	0.65	0.72	0.54	0.53	0.5	0.72	0.68	0.8	0.59	0.53	0.51	0.41	0.36	0.87	0.6	0.7	0.87	0.29	0.37
9-Methyluric acid	0.72	0.13	0.86	0.48	0.43	0.35	0.35	0.43	0.47	0.2	0.14	0.34	0.3	0.4	0.39	0.41	0.17	0.18	0.87	0.6	0.6	0.16	0.74	0.87	0.27	0.79	0.39	0.75	0.22	0.78	0.72	0.5	0.48	0.25	0.57	0.7	0.51	0.76	0.44	0.77	0.73	0.25	0.13	0.78	0.21	0.6	0.67	0.57	0.58
9-Methyluric acid	0.22	0.16	0.38	0.27	0.25	0.43	0.32	0.31	0.25	0.35	0.35	0.49	0.34	0.36	0.14	0.43	0.67	0.5	0.16	0.86	0.81	0.69	0.28	0.12	0.68	0.55	0.85	0.18	0.66	0.52	0.48	0.67	0.36	0.21	0.61	0.22	0.17	0.47	0.22	0.55	0.67	0.65	0.33	0.81	0.25	0.67	0.71	0.53	0.64
Acetyl-L-carnitine	0.71	0.26	0.83	0.37	0.49	0.13	0.3	0.31	0.34	0.56	0.4	0.29	0.2	0.46	0.73	0.45	0.51	0.53	0.65	0.24	0.13	0.36	0.1	0.71	0.77	0.86	0.88	0.59	0.16	0.53	0.5	0.81	0.17	0.28	0.53	0.23	0.27	0.16	0.27	0.26	0.16	0.89	0.54	0.66	0.16	0.64	0.1	0.46	0.44
Adenosine	0.79	0.11	0.44	0.77	0.27	0.32	0.25	0.45	0.25	0.36	0.17	0.23	0.2	0.15	0.51	0.55	0.8	0.62	0.1	0.63	0.46	0.28	0.38	0.34	0.76	0.28	0.31	0.2	0.89	0.3	0.11	0.86	0.1	0.34	0.82	0.1	0.24	0.81	0.18	0.61	0.31	0.89	0.15	0.36	0.25	0.14	0.42	0.55	0.75
Adenosine 3'5'-cyclic monophosphate	0.36	0.4	0.81	0.49	0.29	0.41	0.26	0.17	0.78	0.49	0.25	0.3	0.22	0.33	0.81	0.24	0.36	0.33	0.11	0.63	0.79	0.31	0.65	0.89	0.68	0.24	0.86	0.2	0.51	0.75	0.43	0.19	0.12	0.53	0.19	0.42	0.41	0.22	0.65	0.81	0.32	0.78	0.2	0.33	0.13	0.72	0.72	0.17	0.27
Androsterone	0.52	0.16	0.28	0.7	0.45	0.2	0.48	0.38	0.18	0.27	0.39	0.16	0.31	0.12	0.58	0.79	0.72	0.33	0.17	0.59	0.42	0.38	0.87	0.78	0.18	0.46	0.22	0.75	0.48	0.76	0.34	0.35	0.89	0.82	0.5	0.37	0.32	0.11	0.77	0.16	0.58	0.22	0.48	0.51	0.76	0.62	0.86	0.69	0.57
[truncated: 70 more columns]

## Sheet: S7 Chemicals not in TBED
DTXSID	PREFERRED NAME	CASRN	INCHIKEY	IUPAC NAME	SMILES	INCHI STRING	MOLECULAR FORMULA	AVERAGE MASS	MONOISOTOPIC MASS	QC Level	# ToxCast Active	% ToxCast Active	Total Assays
DTXSID0042327	Dipropylene glycol dimethyl ether	111109-77-4	SHRGCOIDGUJGJI-UHFFFAOYSA-N	1-(3-methoxypropoxy)propan-1-ol	CCC(O)OCCCOC	InChI=1S/C7H16O3/c1-3-7(8)10-6-4-5-9-2/h7-8H,3-6H2,1-2H3	C7H16O3	148.2	148.109	1	3/320	1	320
DTXSID1025801	1-Octadecanamine	124-30-1	REYJJPSVUYRZGE-UHFFFAOYSA-N	Octadecan-1-amine	CCCCCCCCCCCCCCCCCCN	InChI=1S/C18H39N/c1-2-3-4-5-6-7-8-9-10-11-12-13-14-15-16-17-18-19/h2-19H2,1H3	C18H39N	269.517	269.308	1
DTXSID10860152	2-Dodecylbenzenesulfonic acid	47221-31-8	WBIQQQGBSDOWNP-UHFFFAOYSA-N	2-Dodecylbenzene-1-sulfonic acid	CCCCCCCCCCCCC1=CC=CC=C1S(O)(=O)=O	InChI=1S/C18H30O3S/c1-2-3-4-5-6-7-8-9-10-11-14-17-15-12-13-16-18(17)22(19,20)21/h12-13,15-16H,2-11,14H2,1H3,(H,19,20,21)	C18H30O3S	326.5	326.192	1
DTXSID501345339	Citroflex	NOCAS_1345339	DOOTYTYQINUNNV-UHFFFAOYSA-N	triethyl 2-hydroxypropane-1,2,3-tricarboxylate	CCOC(=O)CC(CC(=O)OCC)(C(=O)OCC)O	InChI=1S/C12H20O7/c1-4-17-9(13)7-12(16,11(15)19-6-3)8-10(14)18-5-2/h16H,4-8H2,1-3H3	C12H20O7	276.28	276.12	3
DTXSID5044233	Irganox 1098	23128-74-7	OKOBUGCCXMIKDM-UHFFFAOYSA-N	N,N'-(Hexane-1,6-diyl)bis[3-(3,5-di-tert-butyl-4-hydroxyphenyl)propanamide]	CC(C)(C)C1=CC(CCC(=O)NCCCCCCNC(=O)CCC2=CC(=C(O)C(=C2)C(C)(C)C)C(C)(C)C)=CC(=C1O)C(C)(C)C	InChI=1S/C40H64N2O4/c1-37(2,3)29-23-27(24-30(35(29)45)38(4,5)6)17-19-33(43)41-21-15-13-14-16-22-42-34(44)20-18-28-25-31(39(7,8)9)36(46)32(26-28)40(10,11)12/h23-26,45-46H,13-22H2,1-12H3,(H,41,43)(H,42,44)	C40H64N2O4	636.962	636.487	1	23/315	7	315
DTXSID5044655	N,N-Diethyldodecanamide	3352-87-2	CWNSVVHTTQBGQB-UHFFFAOYSA-N	N,N-Diethyldodecanamide	CCCCCCCCCCCC(=O)N(CC)CC	InChI=1S/C16H33NO/c1-4-7-8-9-10-11-12-13-14-15-16(18)17(5-2)6-3/h4-15H2,1-3H3	C16H33NO	255.446	255.256	1	4/234	2	234
DTXSID5044865	2,2'-(Tetradecylimino)diethanol	18924-66-8	CPHJEACXPATRSU-UHFFFAOYSA-N	2,2'-(Tetradecylazanediyl)di(ethan-1-ol)	CCCCCCCCCCCCCCN(CCO)CCO	InChI=1S/C18H39NO2/c1-2-3-4-5-6-7-8-9-10-11-12-13-14-19(15-17-20)16-18-21/h20-21H,2-18H2,1H3	C18H39NO2	301.515	301.298	1	149/368	40	368
DTXSID6035491	Dioctyldimethylammonium chloride	5538-94-3	FARBQUXLIQOIDY-UHFFFAOYSA-M	N,N-Dimethyl-N-octyloctan-1-aminium chloride	[Cl-].CCCCCCCC[N+](C)(C)CCCCCCCC	InChI=1S/C18H40N.ClH/c1-5-7-9-11-13-15-17-19(3,4)18-16-14-12-10-8-6-2;/h5-18H2,1-4H3;1H/q+1;/p-1	C18H40ClN	305.98	305.285	1	21/78	27	78
DTXSID7021605	Adipic acid	124-04-9	WNLRTRBMVRJNCN-UHFFFAOYSA-N	Hexanedioic acid	OC(=O)CCCCC(O)=O	InChI=1S/C6H10O4/c7-5(8)3-1-2-4-6(9)10/h1-4H2,(H,7,8)(H,9,10)	C6H10O4	146.142	146.058	1	7/595	1	595
DTXSID7042190	N,N-Dimethyldecylamine N-oxide	2605-79-0	ZRKZFNZPJKEWPC-UHFFFAOYSA-N	N,N-Dimethyldecan-1-amine N-oxide	CCCCCCCCCC[N+](C)(C)[O-]	InChI=1S/C12H27NO/c1-4-5-6-7-8-9-10-11-12-13(2,3)14/h4-12H2,1-3H3	C12H27NO	201.354	201.209	1	28/598	5	598
DTXSID80369304	6-Methylbenzoxazole	10531-80-3	SZWNDAUMBWLYOQ-UHFFFAOYSA-N	6-Methyl-1,3-benzoxazole	CC1=CC2=C(C=C1)N=CO2	InChI=1S/C8H7NO/c1-6-2-3-7-8(4-6)10-5-9-7/h2-5H,1H3	C8H7NO	133.15	133.053	2
DTXSID901288478	4-(Hydroxymethyl)benzenesulfonic acid	122855-96-3	VVQVMHASNBSOOC-UHFFFAOYSA-N	4-(Hydroxymethyl)benzene-1-sulfonic acid	OCC1=CC=C(C=C1)S(O)(=O)=O	InChI=1S/C7H8O4S/c8-5-6-1-3-7(4-2-6)12(9,10)11/h1-4,8H,5H2,(H,9,10,11)	C7H8O4S	188.2	188.014	2
DTXSID9027441	Octabenzone	1843-05-6	QUAMTGJKVDWJEQ-UHFFFAOYSA-N	[2-Hydroxy-4-(octyloxy)phenyl](phenyl)methanone	CCCCCCCCOC1=CC(O)=C(C=C1)C(=O)C1=CC=CC=C1	InChI=1S/C21H26O3/c1-2-3-4-5-6-10-15-24-18-13-14-19(20(22)16-18)21(23)17-11-8-7-9-12-17/h7-9,11-14,16,22H,2-6,10,15H2,1H3	C21H26O3	326.436	326.188	1	33/586	6	586
DTXSID00394411	2,4-dihydroxyheptadec-16-enyl acetate	24607-09-8	NLBYRERHXBTBBR-UHFFFAOYSA-N	2,4-Dihydroxyheptadec-16-en-1-yl acetate	CC(=O)OCC(O)CC(O)CCCCCCCCCCCC=C	InChI=1S/C19H36O4/c1-3-4-5-6-7-8-9-10-11-12-13-14-18(21)15-19(22)16-23-17(2)20/h3,18-19,21-22H,1,4-16H2,2H3	C19H36O4	328.493	328.261	5
DTXSID1023730	L-Tyrosine	60-18-4	OUYCCCASQSFEME-QMMMGPOBSA-N	L-Tyrosine	N[C@@H](CC1=CC=C(O)C=C1)C(O)=O	InChI=1S/C9H11NO3/c10-8(9(12)13)5-6-1-3-7(11)4-2-6/h1-4,8,11H,5,10H2,(H,12,13)/t8-/m0/s1	C9H11NO3	181.191	181.074	1	0/234	0	234
DTXSID2022121	Triphenylphosphine oxide	791-28-6	FIQMHBFVRAXMOP-UHFFFAOYSA-N	Oxo(triphenyl)-lambda~5~-phosphane	O=P(C1=CC=CC=C1)(C1=CC=CC=C1)C1=CC=CC=C1	InChI=1S/C18H15OP/c19-20(16-10-4-1-5-11-16,17-12-6-2-7-13-17)18-14-8-3-9-15-18/h1-15H	C18H15OP	278.291	278.086	1	15/435	3	435
DTXSID30471380	6-Benzyl-4-oxo-1,4-dihydropyridine-3-carboxamide	773855-60-0	RUUZDCZRFRLJFC-UHFFFAOYSA-N	6-Benzyl-4-oxo-1,4-dihydropyridine-3-carboxamide	NC(=O)C1=CNC(CC2=CC=CC=C2)=CC1=O	InChI=1S/C13H12N2O2/c14-13(17)11-8-15-10(7-12(11)16)6-9-4-2-1-3-5-9/h1-5,7-8H,6H2,(H2,14,17)(H,15,16)	C13H12N2O2	228.251	228.09	2
DTXSID40961363	Methyl 3,4,5-trihydroxycyclohex-1-ene-1-carboxylate	40983-58-2	LSNUUAUXWJZSFD-UHFFFAOYSA-N	Methyl 3,4,5-trihydroxycyclohex-1-ene-1-carboxylate	COC(=O)C1=CC(O)C(O)C(O)C1	InChI=1/C8H12O5/c1-13-8(12)4-2-5(9)7(11)6(10)3-4/h2,5-7,9-11H,3H2,1H3	C8H12O5	188.179	188.068	5
DTXSID7042300	4-Methoxycinnamaldehyde	1963-36-6	AXCXHFKZHDEKTP-NSCUHMNNSA-N	(E)-3-(4-methoxyphenyl)prop-2-enal	COC1=CC=C(C=C1)/C=C/C=O	InChI=1S/C10H10O2/c1-12-10-6-4-9(5-7-10)3-2-8-11/h2-8H,1H3/b3-2+		162.18	162.068	1
DTXSID801349273	4-Oxododecanedioic acid	30828-09-2	HHXMOTDTSDYYEI-UHFFFAOYSA-N		OC(=O)CCCCCCCC(=O)CCC(O)=O	InChI=1S/C12H20O5/c13-10(8-9-12(16)17)6-4-2-1-3-5-7-11(14)15/h1-9H2,(H,14,15)(H,16,17)	C12H20O5	244.287	244.131	3
DTXSID1046421	4-Phenolsulfonic acid	98-67-9	FEPBITJSIHRMRT-UHFFFAOYSA-N	4-Hydroxybenzene-1-sulfonic acid	OC1=CC=C(C=C1)S(O)(=O)=O	InChI=1S/C6H6O4S/c7-5-1-3-6(4-2-5)11(8,9)10/h1-4,7H,(H,8,9,10)	C6H6O4S	174.17	173.999	1	3/234	1	234
DTXSID20942014	4-Oxoproline	2002-02-0	HFXAFXVXPMUQCQ-BYPYZUCNSA-N	4-Oxo-D-proline	[H][C@]1(CC(=O)CN1)C(O)=O	InChI=1S/C5H7NO3/c7-3-1-4(5(8)9)6-2-3/h4,6H,1-2H2,(H,8,9)/t4-/m0/s1	C5H7NO3	129.115	129.043	5
DTXSID30861904	3-Methylhistidine	7212-31-9	JDHILDINMRGULE-UHFFFAOYSA-N	3-Methylhistidine	CN1C=NC=C1CC(N)C(O)=O	InChI=1/C7H11N3O2/c1-10-4-9-3-5(10)2-6(8)7(11)12/h3-4,6H,2,8H2,1H3,(H,11,12)	C7H11N3O2	169.184	169.085	1
DTXSID30942368	7-Methylguanosine	20244-86-4	OGHAROSJZRTIOK-KQYNXXCUSA-O	7-Methylguanosine	C[N+]1=CN([C@@H]2O[C@H](CO)[C@@H](O)[C@H]2O)C2=C1C(=O)N=C(N)N2	InChI=1S/C11H15N5O5/c1-15-3-16(8-5(15)9(20)14-11(12)13-8)10-7(19)6(18)4(2-17)21-10/h3-4,6-7,10,17-19H,2H2,1H3,(H2-,12,13,14,20)/p+1/t4-,6-,7-,10-/m1/s1	C11H16N5O5	298.278	298.115	1
DTXSID40214745	Isovanillic acid	645-08-9	LBKFGYZQBSGRHY-UHFFFAOYSA-N	3-Hydroxy-4-methoxybenzoic acid	COC1=C(O)C=C(C=C1)C(O)=O	InChI=1S/C8H8O4/c1-12-7-3-2-5(8(10)11)4-6(7)9/h2-4,9H,1H3,(H,10,11)	C8H8O4	168.148	168.042	2
DTXSID501035148	3-Methoxycinnamic acid	6099-04-3	LZPNXAULYJPXEH-UHFFFAOYSA-N		COC1=CC(C=CC(O)=O)=CC=C1	InChI=1S/C10H10O3/c1-13-9-4-2-3-8(7-9)5-6-10(11)12/h2-7H,1H3,(H,11,12)	C10H10O3	178.187	178.063	1
DTXSID501318423	Kanosamine	576-44-3	FOEXHEVNPRRHDY-SLPGGIOYSA-N	3-Amino-3-deoxy-D-glucose	N[C@H]([C@@H](O)C=O)[C@H](O)[C@H](O)CO	InChI=1S/C6H13NO5/c7-5(3(10)1-8)6(12)4(11)2-9/h1,3-6,9-12H,2,7H2/t3-,4+,5+,6+/m0/s1	C6H13NO5	179.172	179.079	2
DTXSID50205124	Furoylglycine	5657-19-2	KSPQDMRTZZYQLM-UHFFFAOYSA-N	N-(Furan-2-carbonyl)glycine	OC(=O)CNC(=O)C1=CC=CO1	InChI=1S/C7H7NO4/c9-6(10)4-8-7(11)5-2-1-3-12-5/h1-3H,4H2,(H,8,11)(H,9,10)	C7H7NO4	169.136	169.038	1
DTXSID5040465	Docosahexaenoic acid	6217-54-5	MBMBGCFOFBJSGT-KUBAVDMBSA-N	(4Z,7Z,10Z,13Z,16Z,19Z)-Docosa-4,7,10,13,16,19-hexaenoic acid	CC\C=C/C\C=C/C\C=C/C\C=C/C\C=C/C\C=C/CCC(O)=O	InChI=1S/C22H32O2/c1-2-3-4-5-6-7-8-9-10-11-12-13-14-15-16-17-18-19-20-21-22(23)24/h3-4,6-7,9-10,12-13,15-16,18-19H,2,5,8,11,14,17,20-21H2,1H3,(H,23,24)/b4-3-,7-6-,10-9-,13-12-,16-15-,19-18-	C22H32O2	328.496	328.24	1	4/78	5	78
DTXSID20211035	3-Hydroxybenzyl alcohol	620-24-6	OKVJCVWFVRATSG-UHFFFAOYSA-N	3-(Hydroxymethyl)phenol	OCC1=CC(O)=CC=C1	InChI=1S/C7H8O2/c8-5-6-2-1-3-7(9)4-6/h1-4,8-9H,5H2	C7H8O2	124.139	124.052	2
DTXSID30149976	Cyclopentylacetic acid	1123-00-8	YVHAIVPPUIZFBA-UHFFFAOYSA-N	Cyclopentylacetic acid	OC(=O)CC1CCCC1	InChI=1S/C7H12O2/c8-7(9)5-6-3-1-2-4-6/h6H,1-5H2,(H,8,9)	C7H12O2	128.171	128.084	2
DTXSID3022089	3-Acetamidophenol	621-42-1	QLNWXBAGRTUKKI-UHFFFAOYSA-N	N-(3-Hydroxyphenyl)acetamide	CC(=O)NC1=CC=CC(O)=C1	InChI=1S/C8H9NO2/c1-6(10)9-7-3-2-4-8(11)5-7/h2-5,11H,1H3,(H,9,10)	C8H9NO2	151.165	151.063	1	0/234	0	234
DTXSID40184111	4-(Hydroxymethyl)benzoic acid	3006-96-0	WWYFPDXEIFBNKE-UHFFFAOYSA-N	4-(Hydroxymethyl)benzoic acid	OCC1=CC=C(C=C1)C(O)=O	InChI=1S/C8H8O3/c9-5-6-1-3-7(4-2-6)8(10)11/h1-4,9H,5H2,(H,10,11)	C8H8O3	152.149	152.047	2
DTXSID4040763	L-Phenylalanine	63-91-2	COLNVLDHVKWLRT-QMMMGPOBSA-N	L-Phenylalanine	N[C@@H](CC1=CC=CC=C1)C(O)=O	InChI=1S/C9H11NO2/c10-8(9(11)12)6-7-4-2-1-3-5-7/h1-5,8H,6,10H2,(H,11,12)/t8-/m0/s1	C9H11NO2	165.192	165.079	1
DTXSID40905040	Cyclo(leucylprolyl)	5654-86-4	SZJNCZMRZAUNQT-JQEWEITDNA-N	(3S,8aS)-3-(2-Methylpropyl)hexahydropyrrolo[1,2-a]pyrazine-1,4-dione	[H][C@@]12CCCN1C(=O)[C@]([H])(CC(C)C)NC2=O	InChI=1/C11H18N2O2/c1-7(2)6-8-11(15)13-5-3-4-9(13)10(14)12-8/h7-9H,3-6H2,1-2H3,(H,12,14)/t8-,9-/s2	C11H18N2O2	210.277	210.137	2
DTXSID70199859	Isocaffeine	519-32-4	LPHGQDQBBGAPDZ-UHFFFAOYSA-N	1,3,9-Trimethyl-3,9-dihydro-1H-purine-2,6-dione	CN1C=NC2=C1N(C)C(=O)N(C)C2=O	InChI=1S/C8H10N4O2/c1-10-4-9-5-6(10)11(2)8(14)12(3)7(5)13/h4H,1-3H3	C8H10N4O2	194.194	194.08	2
DTXSID70380129	6-Phenoxynicotinic Acid	51362-38-0	GFEUNYLQJDQNAN-UHFFFAOYSA-N	6-Phenoxypyridine-3-carboxylic acid	OC(=O)C1=CN=C(OC2=CC=CC=C2)C=C1	InChI=1S/C12H9NO3/c14-12(15)9-6-7-11(13-8-9)16-10-4-2-1-3-5-10/h1-8H,(H,14,15)	C12H9NO3	215.208	215.058	5
DTXSID4045008	Dodecyltrimethylammonium	10182-91-9	VICYBMUVWHJEFT-UHFFFAOYSA-N	N,N,N-Trimethyldodecan-1-aminium	CCCCCCCCCCCC[N+](C)(C)C	InChI=1S/C15H34N/c1-5-6-7-8-9-10-11-12-13-14-15-16(2,3)4/h5-15H2,1-4H3/q+1	C15H34N	228.443	228.269	1
DTXSID2038788	1,4-Cyclohexanedicarboxylic acid	1076-97-7	PXGZQGDTEZPERC-UHFFFAOYSA-N	Cyclohexane-1,4-dicarboxylic acid	OC(=O)C1CCC(CC1)C(O)=O	InChI=1S/C8H12O4/c9-7(10)5-1-2-6(4-3-5)8(11)12/h5-6H,1-4H2,(H,9,10)(H,11,12)	C8H12O4	172.18	172.074	1	7/356	2	356

## Sheet: S8 Paper count
Name	Level	Blood Paper Count
2-Hydroxyquinoline	2	1017
Saccharin	2	854
D-(+)-Maltose	2	541
8-Hydroxyquinoline	2	262
Glutaric acid	2	204
Tributyl phosphate	1	188
Thiabendazole	2	145
Vanillin	2	138
Isoquinoline	2	109
Butylparaben	2	72
Ethylmalonic acid	2	56
Propiconazole	1	46
2-Furoic acid	2	45
Acesulfame	2	41
Indole-3-carboxaldehyde	2	24
2-Aminophenol	1	18
Iminostilbene	2	11
3-Methylhippuric acid	2	11
Tributylamine	1	3
2,4-Quinolinediol	2	3
2-Phenylindole	2	3
2-Naphthalenesulfonic acid	2	2
Dioctylamine	2	2
Triisopropanolamine	1	1
N-Methyldioctylamine	2	1
Dodecyltrimethylammonium	1	0
N,N-Dimethyldecylamine N-oxide	1	0
1-Methoxy-3-carbaldehyde	2	0
1-Tetradecylamine	2	0
4-Ethoxy ethylbenzoate	2	0
6-Methylbenzoxazole	2	0
Arachidonic acid	2	0
Azelaic acid	2	0
Bis(2-ethylhexyl) amine	2	0
Irganox 1098	2	0
L-Lysine	2	0
L-Tyrosine	2	0
Methyl 2-(benzoylamino)acetate	2	0
PEG (polyethylene glycol) n10	2	0
PEG (polyethylene glycol) Diethylhexanoate n11	2	0
PEG (polyethylene glycol) Diethylhexanoate n12	2	0
PEG (polyethylene glycol) Diethylhexanoate n4	2	0
PEG (polyethylene glycol) Diethylhexanoate n6	2	0
PEG (polyethylene glycol) n11	2	0
PEG (polyethylene glycol) n12	2	0
Poly THF n8	2	0
2,2'-(Tetradecylimino)diethanol	2	0
4-(hydroxymethyl)benzenesulfonic acid	2	0
4-Methylphenol	2	0
Dioctyldimethylammonium chloride	2	0
L-Isoleucine	2	0
Octadecanamine	2	0
PEG (polyethylene glycol) n13	2	0
PEG (polyethylene glycol) Diethylhexanoate n7	2	0
